# Supplementary material for: Large scale changes in the transcriptome of Eisenia fetida during regeneration
Source: PLoS One. 2018 Sep 27;13(9):e0204234. doi: 10.1371/journal.pone.0204234 (PMC6160089; doi:10.1371/journal.pone.0204234)
Supplement: S2 Table — (XLSX) [file pone.0204234.s002.xlsx]

## Sheet: Sheet1
Sequence	Gene	Family	Node (f)	Node (g)	Pre	Mature	Star	Co-mature	Group	Comments
efe-bantam-a	Efe-Bantam-P6	BANTAM	Protostomia	E. fetida	>Efe-Bantam-P6_pre AGGUUUUCACAUUGAUUAUGCAGAUAGCACUAGAUAAAUCUGAGAUCAUUGUGAAAACUUAU	>Efe-Bantam-P6_3p UGAGAUCAUUGUGAAAACUUAU	>Efe-Bantam-P6_5p* AGGUUUUCACAUUGAUUAUGCAGA		1
efe-bantam-b	Efe-Bantam-P7	BANTAM	Protostomia	E. fetida	>Efe-Bantam-P7_pre CUGGUUUUCUCAUUGGUCAUCUGGAAUUAAGAACUUCUGAGAUCAGCGUGAAAACCAAUU	>Efe-Bantam-P7_3p UGAGAUCAGCGUGAAAACCAAUU	>Efe-Bantam-P7_5p* CUGGUUUUCUCAUUGGUCAUCUGG		1
efe-bantam-c	Efe-Bantam-P8	BANTAM	Protostomia	E. fetida	>Efe-Bantam-P8_pre CGGCUUUCGCACUGAUUGCCCAGAUGAUCCUUGACCUCUGAGAUCACUGUGAAAACCGAC	>Efe-Bantam-P8_3p UGAGAUCACUGUGAAAACCGAC	>Efe-Bantam-P8_5p* CGGCUUUCGCACUGAUUGCCCAGA		1
efe-let-7a	Efe-Let-7-P19	LET-7	Bilateria	E. fetida	>Efe-Let-7-P19_pre UGAGGUAGUAGGUUGUAUAGUAGGGUUACAUCAAUUCAGGCGACUAUACAACCUUCUAGCUUUGAC	>Efe-Let-7-P19_5p UGAGGUAGUAGGUUGUAUAGUA	>Efe-Let-7-P19_3p* CUAUACAACCUUCUAGCUUUGAC		1	There is a second dicer cut -1 relative to what is annotated here.
efe-let-7b	Efe-Let-7-P20	LET-7	Bilateria	E. fetida	>Efe-Let-7-P20_pre UGAGGUAGUAGGUUGUAUAGUCAGAGUUACACCAAUUUCUGGCGGACUGUACAACCCGCUAGCUUUCCC	>Efe-Let-7-P20_5p UGAGGUAGUAGGUUGUAUAGUC	>Efe-Let-7-P20_3p* CUGUACAACCCGCUAGCUUUCCC		1	There is a second Dicer cut +1 relative to what is annotated here.
efe-let-7c	Efe-Let-7-P21	LET-7	Bilateria	E. fetida	>Efe-Let-7-P21_pre UGAGGUAGUAGGUUGUAUAGGAUUUUAGAGAGUGCCAUAGCAACUACUAUACAACCUUCUAACUUGUCA	>Efe-Let-7-P21_5p UGAGGUAGUAGGUUGUAUAGGA	>Efe-Let-7-P21_3p* (predicted) CUAUACAACCUUCUAACUUGUCA		1*	There is a second dicer cut -1 relative to what is annotated here.
efe-let-7d	Efe-Let-7-P22	LET-7	Bilateria	E. fetida	>Efe-Let-7-P22_pre UGAGGUAGAUGGUUGUAUGGUAGAGAGUCUUAUCACUAAACAUGGAGGACCGUACAACCUUCUAGCUUUAC	>Efe-Let-7-P22_5p UGAGGUAGAUGGUUGUAUGGUA	>Efe-Let-7-P22_3p* CCGUACAACCUUCUAGCUUUAC		1
efe-let-7e	Efe-Let-7-P23	LET-7	Bilateria	E. fetida	>Efe-Let-7-P23_pre UGAGGUAGUAGGUUGUAAAGUUAGAGUUACAUCACUCACUGGCGAACUGUACAACCUCCUAGCUUUCCU	>Efe-Let-7-P23_5p UGAGGUAGUAGGUUGUAAAGUU	>Efe-Let-7-P23_3p* CUGUACAACCUCCUAGCUUUCCU		1
efe-let-7f	Efe-Let-7-P24	LET-7	Bilateria	E. fetida	false negative	>Efe-Let-7-P24_5p UGAGGUAGUAUGUUAGACAGUU			1
efe-mir-1a	Efe-Mir-1-P5	MIR-1	Bilateria	E. fetida	>Efe-Mir-1-P5_pre ACAUACUUCUCCACAGACCAUAGUGACAAUUGAUUUAUGGAAUGUAAAGAAGUAUGUGG	>Efe-Mir-1-P5_3p UGGAAUGUAAAGAAGUAUGUGG	>Efe-Mir-1-P5_5p* ACAUACUUCUCCACAGACCAUA		1
efe-mir-1b	Efe-Mir-1-P6	MIR-1	Bilateria	E. fetida	>Efe-Mir-1-P6_pre ACAUAUUUCUUUGCAGACCGUAAUGGCAUUCGAUAGCUUUAUGGAAUGUAAAGAAGUAUGCAA	>Efe-Mir-1-P6_3p UGGAAUGUAAAGAAGUAUGCAA	>Efe-Mir-1-P6_5p* ACAUAUUUCUUUGCAGACCGUA		1
efe-mir-1c	Efe-Mir-1-P7	MIR-1	Bilateria	E. fetida	>Efe-Mir-1-P7_pre CCGUACUUCUUUCCGCUCCGUACUCGAAUUAAUAUCGUAUGGAAUGUAGAGAAGUAUGUUG	>Efe-Mir-1-P7_3p UGGAAUGUAGAGAAGUAUGUUG	>Efe-Mir-1-P7_5p* CCGUACUUCUUUCCGCUCCGUA		1	There is a second Drosha site -1 relative to what is annotated here.
efe-mir-1d	Efe-Mir-1-P8	MIR-1	Bilateria	E. fetida	>Efe-Mir-1-P8_pre CAUUCUUCUUUGCAUUGCGUACCGUAAGAAUUUGCUAACUAUGGAAUGUGAAGAAGUAUGCC	>Efe-Mir-1-P8_3p UGGAAUGUGAAGAAGUAUGCC	>Efe-Mir-1-P8_5p* CAUUCUUCUUUGCAUUGCGUA		2
efe-mir-2a	Efe-Mir-2-o35	MIR-2	Protostomia	E. fetida	>Efe-Mir-2-o35_pre ACAUUCAAGUGGCUGUUGUGCGUUCUCAGGUCCCAUAUUCGUAUCACAGCCAGCUUGGAUCAGG	>Efe-Mir-2-o35_3p UAUCACAGCCAGCUUGGAUCAGG	>Efe-Mir-2-o35_5p* ACAUUCAAGUGGCUGUUGUGCG		1	It is not clear either from phylogenetic or syntenic information how many Mir-2 genes were present in the last common ancestor of protostomes, and thus these multiple paralogues in invertebrates other than Drosophila are classified here as orphans pending further data and analysis.
efe-mir-2b	Efe-Mir-2-o36	MIR-2	Protostomia	E. fetida	>Efe-Mir-2-o36_pre UGUCCAAAUUGACUGGGAUGCGUUUUUCUGUUCAUAUCACAGCCAAUUUGGUCAUC	>Efe-Mir-2-o36_3p UAUCACAGCCAAUUUGGUCAUC	>Efe-Mir-2-o36_5p* UGUCCAAAUUGACUGGGAUGCG		1	It is not clear either from phylogenetic or syntenic information how many Mir-2 genes were present in the last common ancestor of protostomes, and thus these multiple paralogues in invertebrates other than Drosophila are classified here as orphans pending further data and analysis.
efe-mir-2c	Efe-Mir-2-o37	MIR-2	Protostomia	E. fetida	>Efe-Mir-2-o37_pre CAGUCCAGGUGGUUGAGAUGCGUUUCUUUUUGAAAAUGGUCGUAUCACAGCCUGCUUGGAUUAUG	>Efe-Mir-2-o37_3p UAUCACAGCCUGCUUGGAUUAUG	>Efe-Mir-2-o37_5p* CAGUCCAGGUGGUUGAGAUGCG		1	It is not clear either from phylogenetic or syntenic information how many Mir-2 genes were present in the last common ancestor of protostomes, and thus these multiple paralogues in invertebrates other than Drosophila are classified here as orphans pending further data and analysis.
efe-mir-2d	Efe-Mir-2-o38	MIR-2	Protostomia	E. fetida	>Efe-Mir-2-o38_pre CAGUCAAAGUGGCUGUGAUAUGUAGAACUGACUAAGUGCAUCACAGCCUGCUUUGUCUGGA	>Efe-Mir-2-o38_3p CAUCACAGCCUGCUUUGUCUGGA	>Efe-Mir-2-o38_5p* CAGUCAAAGUGGCUGUGAUAUGU		1	It is not clear either from phylogenetic or syntenic information how many Mir-2 genes were present in the last common ancestor of protostomes, and thus these multiple paralogues in invertebrates other than Drosophila are classified here as orphans pending further data and analysis.
efe-mir-2e-1	Efe-Mir-2-o39	MIR-2	Protostomia	E. fetida	>Efe-Mir-2-o39_pre UGGUGAAGGUGGUUGUGAUACGUUGCUUGGUGUCGUAUCACAGCCGCUUUGACUGGU	>Efe-Mir-2-o39_3p UAUCACAGCCGCUUUGACUGGU	>Efe-Mir-2-o39_5p* UGGUGAAGGUGGUUGUGAUACG		1	It is not clear either from phylogenetic or syntenic information how many Mir-2 genes were present in the last common ancestor of protostomes, and thus these multiple paralogues in invertebrates other than Drosophila are classified here as orphans pending further data and analysis.
efe-mir-2e-2	Efe-Mir-2-o40	MIR-2	Protostomia	E. fetida	>Efe-Mir-2-o40_pre UGGUCAAAGAUUCUGUGAAAUGCUACUGAAUCAUAUCACAGCCGCUUUGACUGGU	>Efe-Mir-2-o40_3p UAUCACAGCCGCUUUGACUGGU	>Efe-Mir-2-o40_5p* UGGUCAAAGAUUCUGUGAAAUG		1	It is not clear either from phylogenetic or syntenic information how many Mir-2 genes were present in the last common ancestor of protostomes, and thus these multiple paralogues in invertebrates other than Drosophila are classified here as orphans pending further data and analysis.
efe-mir-2f	Efe-Mir-2-o41	MIR-2	Protostomia	E. fetida	>Efe-Mir-2-o41_pre ACGGCAAAGUUGCGGUGAUGUGUAUGAUUGUCAAGUCAUAUCACAGCCUGCUUUGACGAGC	>Efe-Mir-2-o41_3p UAUCACAGCCUGCUUUGACGAGC	>Efe-Mir-2-o41_5p* ACGGCAAAGUUGCGGUGAUGUG		1	It is not clear either from phylogenetic or syntenic information how many Mir-2 genes were present in the last common ancestor of protostomes, and thus these multiple paralogues in invertebrates other than Drosophila are classified here as orphans pending further data and analysis.
efe-mir-7a	Efe-Mir-7-P7	MIR-7	Bilateria	E. fetida	>Efe-Mir-7-P7_pre UGGAAGACCAUUGAUUUUGUUGUUUUAAAACAUGAUCAGCAACGCAUCAUUGUCUUCCAUA	>Efe-Mir-7-P7_5p UGGAAGACCAUUGAUUUUGUUGUU	>Efe-Mir-7-P7_3p* CAACGCAUCAUUGUCUUCCAUA		1
efe-mir-7b	Efe-Mir-7-P8	MIR-7	Bilateria	E. fetida	>Efe-Mir-7-P8_pre UGGAAGACUUGUGAUUUUGUUGCUGUAUCUUUGCAUCCCAGCAACGAGUCCACGUCUUCAAAGA	>Efe-Mir-7-P8_5p UGGAAGACUUGUGAUUUUGUUGCU	>Efe-Mir-7-P8_3p* CAACGAGUCCACGUCUUCAAAGA		1
efe-mir-7c	Efe-Mir-7-P9	MIR-7	Bilateria	E. fetida	>Efe-Mir-7-P9_pre UGGAAGACUUGUGAUUUUGUUGUCUGAUAGCUAAACAACAUGUCACAGUCUUUCCUCA	>Efe-Mir-7-P9_5p UGGAAGACUUGUGAUUUUGUUGUC	>Efe-Mir-7-P9_3p* CAACAUGUCACAGUCUUUCCUCA		1
efe-mir-8a-1	Efe-Mir-8-P4	MIR-8	Bilateria	E. fetida	>Efe-Mir-8-P4_pre CGUCUUACCUGGUAGUCUUAGGUGUCGCGUUUGUUAUGCCUAAUACUGUCAGGUAAAGAUGUC	>Efe-Mir-8-P4_3p UAAUACUGUCAGGUAAAGAUGUC	>Efe-Mir-8-P4_5p* CGUCUUACCUGGUAGUCUUAGG		1
efe-mir-8a-2	Efe-Mir-8-P5	MIR-8	Bilateria	E. fetida	>Efe-Mir-8-P5_pre CAUCUUACCUGAUGGUAUUAGAGUGAUAUAAAGACGAUGUUUAAUACUGUCAGGUAAAGAUGUC	>Efe-Mir-8-P5_3p UAAUACUGUCAGGUAAAGAUGUC	>Efe-Mir-8-P5_5p* (predicted) CAUCUUACCUGAUGGUAUUAGA		1
efe-mir-8b	Efe-Mir-8-P6	MIR-8	Bilateria	E. fetida	>Efe-Mir-8-P6_pre CGUCUUACGUGACAGUAUCUAGAUGUCGUUAUCGAUAGAAAUCUCUAAUACUGUCAGGUAAUGAUGAC	>Efe-Mir-8-P6_3p UAAUACUGUCAGGUAAUGAUGAC	>Efe-Mir-8-P6_5p* CGUCUUACGUGACAGUAUCUAGA		2
efe-mir-9a	Efe-Mir-9-P7	MIR-9	Bilateria	E. fetida	>Efe-Mir-9-P7_pre UCUUUGGUUAUCAAGCUGUAUGAUUGAUUUGAAAUUUCAUAAAGCUAGGUUACCAAAGCUA	>Efe-Mir-9-P7_5p UCUUUGGUUAUCAAGCUGUAUGA	>Efe-Mir-9-P7_3p* AUAAAGCUAGGUUACCAAAGCUA		1
efe-mir-9b	Efe-Mir-9-P8	MIR-9	Bilateria	E. fetida	>Efe-Mir-9-P8_pre UCUUUGGUUAUCUAGCUGUAUGAUUGGUUCGAUACGUCAUAAAGCUAGGUUACCGAAGCAA	>Efe-Mir-9-P8_5p UCUUUGGUUAUCUAGCUGUAUGA	>Efe-Mir-9-P8_3p* (predicted) AUAAAGCUAGGUUACCGAAGCAA		1*
efe-mir-10a	Efe-Mir-10-P1e	MIR-10	Eumetazoa	E. fetida	>Efe-Mir-10-P1e_pre UACCCUGUAGAUCCGAAUUUGUGUUGACACUACGUACAAAUUCGUUUCUCGGGCGUAU	>Efe-Mir-10-P1e_5p UACCCUGUAGAUCCGAAUUUGUG	>Efe-Mir-10-P1e_3p* CAAAUUCGUUUCUCGGGCGUAU		2
efe-mir-10b	Efe-Mir-10-P1f	MIR-10	Eumetazoa	E. fetida	>Efe-Mir-10-P1f_pre UACCCUGUAGAACCGAGCUUGUGUCGUGUUUAGAUAUCACAAGCCUAGUCUACAGUGUUCA	>Efe-Mir-10-P1f_5p UACCCUGUAGAACCGAGCUUGU	>Efe-Mir-10-P1f_3p* CAAGCCUAGUCUACAGUGUUCA		1	The 3p end of the pre is incomplete and is based on the 3p read.
efe-mir-100a	Efe-Mir-10-P2g	MIR-10	Eumetazoa	E. fetida	>Efe-Mir-10-P2g_pre AACCCGUACUACCGAAUUUGUGCUUCAGUUUUCUACCACAAGUUCGUAGUAACGAGUCUC	>Efe-Mir-10-P2g_5p AACCCGUACUACCGAAUUUGUG	>Efe-Mir-10-P2g_3p* CAAGUUCGUAGUAACGAGUCUC		1
efe-mir-100b	Efe-Mir-10-P2h	MIR-10	Eumetazoa	E. fetida	>Efe-Mir-10-P2h_pre AACCCGUAGAACCGAACUUGUGCCGUUAUUCGUCAAGCCUGCAAGGUCCGGUCUACGGGACUG	>Efe-Mir-10-P2h_5p AACCCGUAGAACCGAACUUGUGCC	>Efe-Mir-10-P2h_3p* CAAGGUCCGGUCUACGGGACUG		1
efe-mir-100c	Efe-Mir-10-P2i	MIR-10	Eumetazoa	E. fetida	>Efe-Mir-10-P2i_pre AACCCGUACAACCGAACUUGUGCUGGCUUUGAAAUCACAAGUCGGUUGUGAUGGGUCUG	>Efe-Mir-10-P2i_5p AACCCGUACAACCGAACUUGUGC	>Efe-Mir-10-P2i_3p* ACAAGUCGGUUGUGAUGGGUCUG		1	There is a second Dicer site -1 relative to what is annotated here.
efe-mir-100d	Efe-Mir-10-P2j	MIR-10	Eumetazoa	E. fetida	>Efe-Mir-10-P2j_pre AACCCGUAAUACCAGACUUGUGUUGGAGUAAUAGAUUAUAUUCUCAAGUUUGGUAUGACCGGUCUC	>Efe-Mir-10-P2j_5p AACCCGUAAUACCAGACUUGUG	>Efe-Mir-10-P2j_3p* CAAGUUUGGUAUGACCGGUCUC		1
efe-mir-100e	Efe-Mir-10-P2k	MIR-10	Eumetazoa	E. fetida	>Efe-Mir-10-P2k_pre AACCCGUACGCUUGAACUUGUGAUGAAAAUGUUCAAAACCACAAGUCGAGUGCUGCGGGUCUU	>Efe-Mir-10-P2k_5p AACCCGUACGCUUGAACUUGUG	>Efe-Mir-10-P2k_3p* CAAGUCGAGUGCUGCGGGUCUU		2
efe-mir-100f	Efe-Mir-10-P2l	MIR-10	Eumetazoa	E. fetida	false negative	>Efe-Mir-10-P2l_5p UACCCGUAUGACCGAACUCAUGU			2
efe-mir-125a	Efe-Mir-10-P3g	MIR-10	Eumetazoa	E. fetida	>Efe-Mir-10-P3g_pre UCCCUGAGACCUUAACUUGUGGUGUCUUCAGGUCCACAAGUAAGGAUCUCAGGAGCC	>Efe-Mir-10-P3g_5p UCCCUGAGACCUUAACUUGUGG	>Efe-Mir-10-P3g_3p* ACAAGUAAGGAUCUCAGGAGCC		1
efe-mir-125b	Efe-Mir-10-P3h	MIR-10	Eumetazoa	E. fetida	>Efe-Mir-10-P3h_pre UCCCUGAGACUUUAACUUGUGAUUAAAUAAUCAUUCACAGGUCUCUUUCUCAGGAAGA	>Efe-Mir-10-P3h_5p UCCCUGAGACUUUAACUUGUGA	>Efe-Mir-10-P3h_3p* ACAGGUCUCUUUCUCAGGAAGA		1
efe-mir-125c	Efe-Mir-10-P3i	MIR-10	Eumetazoa	E. fetida	>Efe-Mir-10-P3i_pre UCCCUGAGACCUUAACCUGUGUCACGUGGUUCCGUCAGUUCACACCGGUCUUUGUCUCGGGGUAA	>Efe-Mir-10-P3i_5p UCCCUGAGACCUUAACCUGUGU	>Efe-Mir-10-P3i_3p* ACCGGUCUUUGUCUCGGGGUAA		1
efe-mir-993a-1	Efe-Mir-10-P4a	MIR-10	Eumetazoa	E. fetida	>Efe-Mir-10-P4a_pre ACCCUGUAGACCCGGGUUUGUGUGUAACAGAACGUUGGCUAUGACAGAAGCUCUGCUCUACAGGUAU	>Efe-Mir-10-P4a_3p AGAAGCUCUGCUCUACAGGUAU	>Efe-Mir-10-P4a_5p* ACCCUGUAGACCCGGGUUUGUGU		1
efe-mir-993a-2	Efe-Mir-10-P4b	MIR-10	Eumetazoa	E. fetida	>Efe-Mir-10-P4b_pre ACCCUGUAGACCUGGGUUUGUGUGUGAUAUCCGGUCAACAACAGAAGCUCUGCUCUACAGGUAU	>Efe-Mir-10-P4b_3p AGAAGCUCUGCUCUACAGGUAU	>Efe-Mir-10-P4b_5p* ACCCUGUAGACCUGGGUUUGUGU		1
efe-mir-993b	Efe-Mir-10-P4c	MIR-10	Eumetazoa	E. fetida	>Efe-Mir-10-P4c_pre ACUCUGUAGACGAGGGUUUUUGUGUGGACCAGCAAUGGAUCAACUCAAAAUCACAGAAGCUCCGUUCUACGGGUCU	>Efe-Mir-10-P4c_3p AGAAGCUCCGUUCUACGGGUCU	>Efe-Mir-10-P4c_5p* ACUCUGUAGACGAGGGUUUUUGU		1
efe-mir-10c	Efe-Mir-10-P5a	MIR-10	Eumetazoa	E. fetida	>Efe-Mir-10-P5a_pre UUACCCUGAAAAACCGAGUUUGUGUCACGUGUUCAAUAAACACAGCUCAGUGUUCAGGGUCAUU	>Efe-Mir-10-P5a_5p UUACCCUGAAAAACCGAGUUUGU	>Efe-Mir-10-P5a_3p* CAGCUCAGUGUUCAGGGUCAUU		1
efe-mir-10d	Efe-Mir-10-P5b	MIR-10	Eumetazoa	E. fetida	>Efe-Mir-10-P5b_pre UUACCCUGAAGAACCGGACAAGUGUAUUGCGUCAAUAAGCACGGGCCUUUCUUCAGAGUCAAC	>Efe-Mir-10-P5b_5p UUACCCUGAAGAACCGGACAAGUGU	>Efe-Mir-10-P5b_3p* ACGGGCCUUUCUUCAGAGUCAAC		1
efe-mir-1991	Efe-Mir-10-P6	MIR-10	Eumetazoa	Neotrochozoa	>Efe-Mir-10-P6_pre AUACCCUGUGAGUAGGGAACGUUUUGUUCGCCUAACAGCGAUCUCUAUUCGCUGGGUAAUA	>Efe-Mir-10-P6_5p AUACCCUGUGAGUAGGGAACGU	>Efe-Mir-10-P6_3p* GAUCUCUAUUCGCUGGGUAAUA		1
efe-mir-10e	Efe-Mir-10-P7	MIR-10	Eumetazoa	Capitella + Clittelata	>Efe-Mir-10-P7_pre UACACUGUAGAAUAGGCUUGUGUUGUCGACGACUCGGAUGUUUCACAAGUCUAUUUCUACGGAGUUCG	>Efe-Mir-10-P7_5p UACACUGUAGAAUAGGCUUGUG	>Efe-Mir-10-P7_3p* CAAGUCUAUUUCUACGGAGUUCG		1
efe-mir-12a	Efe-Mir-12-P1	MIR-12	Protostomia	E. fetida	>Efe-Mir-12-P1_pre UGAGUAUUACAUCAGGUACUUCAUGAUAUUUGAUAUCGCAGUGCCUUUUGUGAUAAUCACA	>Efe-Mir-12-P1_5p UGAGUAUUACAUCAGGUACUUC	>Efe-Mir-12-P1_3p* AGUGCCUUUUGUGAUAAUCACA		1
efe-mir-12b	Efe-Mir-12-P2	MIR-12	Protostomia	E. fetida	>Efe-Mir-12-P2_pre UGAGUAUUACUUCAGGUACUGAGUUCAGUUUGCUGCUUCAGUAUCUGCUGUGCUAUUCGUG	>Efe-Mir-12-P2_5p UGAGUAUUACUUCAGGUACUGA	>Efe-Mir-12-P2_3p* AGUAUCUGCUGUGCUAUUCGUG		1	The pre is incomplete and the 3' end and is derived from the 3p read.
efe-mir-745a	Efe-Mir-22-P1c	MIR-22	Bilateria	E. fetida	>Efe-Mir-22-P1c_pre CGACUCUCAAUCGGGCAACAUUGGUCUAUUGAACAACAAGCUGCCUGAUUAAGAGUUACGU	>Efe-Mir-22-P1c_3p AGCUGCCUGAUUAAGAGUUACGU	>Efe-Mir-22-P1c_5p* CGACUCUCAAUCGGGCAACAUUG		1
efe-mir-745b	Efe-Mir-22-P1d	MIR-22	Bilateria	E. fetida	>Efe-Mir-22-P1d_pre CGGUUCUUCAUCAGGCAGCCUUGGUUUUGAAAUAACACAAGCUGCCUGAUUAAGAGCUUUU	>Efe-Mir-22-P1d_3p AGCUGCCUGAUUAAGAGCUUUU	>Efe-Mir-22-P1d_5p* CGGUUCUUCAUCAGGCAGCCU		1	The pre is incomplete at the 5' end and is derived from the 5p read.
efe-mir-29a	Efe-Mir-29-P1c	MIR-29	Bilateria	E. fetida	>Efe-Mir-29-P1c_pre GCUGUUUUCGUGUGGUUCCUUGAUAAAUCUGAUACUCAAGCACCAUAUGAAAUCAGUAU	>Efe-Mir-29-P1c_3p AAGCACCAUAUGAAAUCAGUAU	>Efe-Mir-29-P1c_5p* GCUGUUUUCGUGUGGUUCCUUGA		1
efe-mir-29b	Efe-Mir-29-P1d	MIR-29	Bilateria	E. fetida	>Efe-Mir-29-P1d_pre ACUGGUUUCCUGUGGUUCCUUGAUUGUAAAUAAUAUUCAAGCACCAUAUGAAAUCAGUUU	>Efe-Mir-29-P1d_3p AAGCACCAUAUGAAAUCAGUUU	>Efe-Mir-29-P1d_5p* ACUGGUUUCCUGUGGUUCCUUGA		1
efe-mir-29c	Efe-Mir-29-P2c	MIR-29	Bilateria	E. fetida	>Efe-Mir-29-P2c_pre CCUGGUUGCAGUUGGUGCAUAGAUGUCUAGGAGUAUUCUAGCACCAGUUGAAAUCAGUGU	>Efe-Mir-29-P2c_3p UAGCACCAGUUGAAAUCAGUGU	>Efe-Mir-29-P2c_5p* (predicted) CCUGGUUGCAGUUGGUGCAUAG		1
efe-mir-29d	Efe-Mir-29-P2d	MIR-29	Bilateria	E. fetida	>Efe-Mir-29-P2d_pre CCUGCUUUCCUCUGGUGACUGGAUUAGAACGACUUUUUCUAGCACCAGUUGAAAUCAGCUU	>Efe-Mir-29-P2d_3p UAGCACCAGUUGAAAUCAGCUU	>Efe-Mir-29-P2d_5p* (predicted) CCUGCUUUCCUCUGGUGACUGGA		1
efe-mir-31	Efe-Mir-31	MIR-31	Bilateria	Bilateria	>Efe-Mir-31_pre AGGCAAGAUGUUGGCAUAGCUGAUUAUAUUCAAUGACGUCAGCUCUGCCACACGAUGCCACC	>Efe-Mir-31_5p AGGCAAGAUGUUGGCAUAGCUGA	>Efe-Mir-31_3p* AGCUCUGCCACACGAUGCCACC		1
efe-mir-33	Efe-Mir-33	MIR-33	Bilateria	Bilateria	>Efe-Mir-33_pre GUGCAUUGUAGUUGCAUUGCAUUUGUUUGAAACGAAAUGUGCAAUGUUUCUACACUGCAACCG	>Efe-Mir-33_5p GUGCAUUGUAGUUGCAUUGCA		>Efe-Mir-33_3p CAAUGUUUCUACACUGCAACCG	1
efe-mir-34	Efe-Mir-34	MIR-34	Bilateria	Bilateria	>Efe-Mir-34_pre UGGCAGUGUAGUUAGCUGGUUGUCUUCCGCCGUAUUAAUUUACAACCACUUACUCCUCUGCCUUA	>Efe-Mir-34_5p UGGCAGUGUAGUUAGCUGGUUGU	>Efe-Mir-34_3p* AACCACUUACUCCUCUGCCUUA		1
efe-mir-36a	Efe-Mir-36-P9	MIR-36	Protostomia	E. fetida	>Efe-Mir-36-P9_pre GGUGAAUGUAUUCCGGGUAGGUGGUCCUUAUUAAUAUUCAUCACCGGGUUUACAUUCAUCCC	>Efe-Mir-36-P9_3p UCACCGGGUUUACAUUCAUCCC	>Efe-Mir-36-P9_5p* GGUGAAUGUAUUCCGGGUAGGUG		1
efe-mir-36b	Efe-Mir-36-P10	MIR-36	Protostomia	E. fetida	>Efe-Mir-36-P10_pre GGUGAAUGCAUUCUGGGUACGAUGUCGAAACGAUUAGUCAUCACCGGGUUUGUAUUCAUCCG	>Efe-Mir-36-P10_3p UCACCGGGUUUGUAUUCAUCCG	>Efe-Mir-36-P10_5p* (predicted) GGUGAAUGCAUUCUGGGUACGAUG		1
efe-mir-67a	Efe-Mir-67-P1	MIR-67	Protostomia	E. fetida	>Efe-Mir-67-P1_pre CCUUAUUCAGUAGAGUCGUGAUGGUGACAAGAAACUCAUCACAACCUACAUGAAUGGGGUA	>Efe-Mir-67-P1_3p UCACAACCUACAUGAAUGGGGUA	>Efe-Mir-67-P1_5p* CCUUAUUCAGUAGAGUCGUGAUG		1
efe-mir-67b	Efe-Mir-67-P2	MIR-67	Protostomia	E. fetida	>Efe-Mir-67-P2_pre ACCUUAUUCCGUGGUGUUGGGAUGGUUAAACUGGCCUCAUCACAACCUACUUGAAUAAGGUAG	>Efe-Mir-67-P2_5p ACCUUAUUCCGUGGUGUUGGGAU		>Efe-Mir-67-P2_3p CACAACCUACUUGAAUAAGGUAG	1
efe-mir-67c	Efe-Mir-67-P3	MIR-67	Protostomia	E. fetida	>Efe-Mir-67-P3_pre CCUCGUUCCGCUUGAGUUGUGAUGACAGAUUCACUGAUGCAUCACAACCAACGUGAAUGCGGUC	>Efe-Mir-67-P3_3p UCACAACCAACGUGAAUGCGGUC	>Efe-Mir-67-P3_5p* CCUCGUUCCGCUUGAGUUGUGAUG		1
efe-mir-71a-1	Efe-Mir-71-P1	MIR-71	Bilateria	E. fetida	>Efe-Mir-71-P1_pre UGAAAGACAUGGGUAGUGAGAUGUUCUGUUACUGAAUACCAUCUUACUACCUUGUCCUUCCAG	>Efe-Mir-71-P1_5p UGAAAGACAUGGGUAGUGAGAUG	>Efe-Mir-71-P1_3p* UCUUACUACCUUGUCCUUCCAG		1
efe-mir-71a-2	Efe-Mir-71-P2	MIR-71	Bilateria	E. fetida	>Efe-Mir-71-P2_pre UGAAAGACAUGGGUAGUGAGAUGCUGCCAAAUUCUCUGGUAUCUUACUACAAUGUCUUUUGAC	>Efe-Mir-71-P2_5p UGAAAGACAUGGGUAGUGAGAUG	>Efe-Mir-71-P2_3p* UCUUACUACAAUGUCUUUUGAC		1
efe-mir-71b	Efe-Mir-71-P3	MIR-71	Bilateria	E. fetida	>Efe-Mir-71-P3_pre UGAAAGACAGGGUAGUGAGAUGCUUUGGUCAAGUUCAUCUUGUUGCCUUGUCCUUCUUG	>Efe-Mir-71-P3_5p UGAAAGACAGGGUAGUGAGAUG	>Efe-Mir-71-P3_3p* UCUUGUUGCCUUGUCCUUCUUG		1
efe-mir-981	Efe-Mir-76	MIR-76	Bilateria	Bilateria	>Efe-Mir-76_pre ACGGAUUUCACAGUGAGCGAACAGUCAACUGUUUUCAGAACCUGUUCGUUGUUGUUGAAAUUCGUUG	>Efe-Mir-76_3p UUCGUUGUUGUUGAAAUUCGUUG	>Efe-Mir-76_5p* ACGGAUUUCACAGUGAGCGAACA		1
efe-mir-87a	Efe-Mir-87-o1	MIR-87	Protostomia	E. fetida	>Efe-Mir-87-o1_pre CCGCCUGAUAUUUUGACUCAUGCCUCUAUUGUCGACACGGGUGAGCAAACUCUCAGGUGCGC	>Efe-Mir-87-o1_5p CCGCCUGAUAUUUUGACUCAUGCCU		>Efe-Mir-87-o1_3p GUGAGCAAACUCUCAGGUGCGC	1
efe-mir-87b	Efe-Mir-87-o2	MIR-87	Protostomia	E. fetida	>Efe-Mir-87-o2_pre AUGCCUGAAAUCUUGACUCAGUCCACUUGCCAAUGCUGAGCUGGUGAGCAAAGUUUCAGGUAUAU	>Efe-Mir-87-o2_3p GUGAGCAAAGUUUCAGGUAUAU	>Efe-Mir-87-o2_5p* AUGCCUGAAAUCUUGACUCAGUCC		1
efe-mir-87c	Efe-Mir-87-o3	MIR-87	Protostomia	E. fetida	>Efe-Mir-87-o3_pre CGACCUGAAAUGUUGUCUCAGACCUCGAAUGGCAAAGGUGAGCAAGGUUUCAGGUUGUC	>Efe-Mir-87-o3_3p GUGAGCAAGGUUUCAGGUUGUC	>Efe-Mir-87-o3_5p* CGACCUGAAAUGUUGUCUCAGACCU		1
efe-mir-87d	Efe-Mir-87-o4	MIR-87	Protostomia	E. fetida	>Efe-Mir-87-o4_pre GCACUUGAAAUCUUGUCUCAGGCCUCGGAUUCGACUCAGGUGAGCAAAACUUCAGGUGCAU	>Efe-Mir-87-o4_3p GUGAGCAAAACUUCAGGUGCAU	>Efe-Mir-87-o4_5p* GCACUUGAAAUCUUGUCUCAGGCCU		1
efe-mir-87e	Efe-Mir-87-o5	MIR-87	Protostomia	E. fetida	>Efe-Mir-87-o5_pre ACACUUGUAGAUUUGACUCAAACCUGUGGUCCGUAAAGGUGAGCAAAUCUUCAGGUGUGC	>Efe-Mir-87-o5_3p GUGAGCAAAUCUUCAGGUGUGC	>Efe-Mir-87-o5_5p* ACACUUGUAGAUUUGACUCAAACCU		1
efe-mir-87f	Efe-Mir-87-o6	MIR-87	Protostomia	E. fetida	>Efe-Mir-87-o6_pre GCUCUCGAGACUUCGUCUCAGACCUAAGCACCGAUGAUCGAAGGUGAGCAAAGUCUCGAGUGCGU	>Efe-Mir-87-o6_3p GUGAGCAAAGUCUCGAGUGCGU	>Efe-Mir-87-o6_5p* GCUCUCGAGACUUCGUCUCAGACCU		1
efe-mir-87g	Efe-Mir-87-o7	MIR-87	Protostomia	E. fetida	>Efe-Mir-87-o7_pre ACGCUUGAAAUAUUGCCUCAUACCUGUACAUGCGAACGAGGUGAGCAAAGUUUCGAGCGUUU	>Efe-Mir-87-o7_3p GUGAGCAAAGUUUCGAGCGUUU	>Efe-Mir-87-o7_5p* ACGCUUGAAAUAUUGCCUCAUACCU		1
efe-mir-92a	Efe-Mir-92-o27	MIR-92	Bilateria	E. fetida	>Efe-Mir-92-o27_pre AGGUCUGUUUUGGUGCAAACUUGGUUUCAUUGGCUAUAUUCCAAUUGCACUGAUCCCGGCCUGC	>Efe-Mir-92-o27_3p AAUUGCACUGAUCCCGGCCUGC	>Efe-Mir-92-o27_5p* (predicted) AGGUCUGUUUUGGUGCAAACUUGG		1	It is not clear either from phylogenetic or syntenic information how many Mir-92 genes were present in the last common ancestor of bilaterians, and how the vertebrate Mir-92s relate to the invertebrate Mir-92s, and thus these multiple paralogues in invertebrates are classified here as orphans pending additional data.
efe-mir-92b	Efe-Mir-92-o28	MIR-92	Bilateria	E. fetida	>Efe-Mir-92-o28_pre GGGUUGUGACUGGAGCAAUCUGUUACCUCUGCUUGAAUCAAAUUGCACUAGUCCCGGCCUGC	>Efe-Mir-92-o28_3p AAUUGCACUAGUCCCGGCCUGC	>Efe-Mir-92-o28_5p* GGGUUGUGACUGGAGCAAUCUG		1	It is not clear either from phylogenetic or syntenic information how many Mir-92 genes were present in the last common ancestor of bilaterians, and how the vertebrate Mir-92s relate to the invertebrate Mir-92s, and thus these multiple paralogues in invertebrates are classified here as orphans pending additional data. Also, there is a second Drosha cut -1 relative to hwat is annotated here.
efe-mir-96a	Efe-Mir-96-P1	MIR-96	Bilateria	Bilateria	>Efe-Mir-96-P1_pre AUUGGCACUGGCGGAAUAGUCACUUGUUGUGCAAUUGUGGUGUUCCUUCAGUGGCAUAAA	>Efe-Mir-96-P1_5p AUUGGCACUGGCGGAAUAGUCAC	>Efe-Mir-96-P1_3p* (predicted) GGUGUUCCUUCAGUGGCAUAAA		1*
efe-mir-182a	Efe-Mir-96-P2c	MIR-96	Bilateria	E. fetida	>Efe-Mir-96-P2c_pre UUUGGCACUUGUAGAAUUCACUGAAUAAGUGAUGAACAUCAGGGAUUCUGCAAUGCCUUAGA	>Efe-Mir-96-P2c_5p UUUGGCACUUGUAGAAUUCACUGA	>Efe-Mir-96-P2c_3p* AGGGAUUCUGCAAUGCCUUAGA		1
efe-mir-182b	Efe-Mir-96-P2d	MIR-96	Bilateria	E. fetida	>Efe-Mir-96-P2d_pre UUUGGCACUUAUAGAAUUCACUGAAUAUGCUCUGUGCUUCGAAUUGUCAGGAAUUCCUCAGUGCCUAGAG	>Efe-Mir-96-P2d_5p UUUGGCACUUAUAGAAUUCACUGA	>Efe-Mir-96-P2d_3p* (predicted) AGGAAUUCCUCAGUGCCUAGAG		1*
efe-mir-183	Efe-Mir-96-P3	MIR-96	Bilateria	Bilateria	false negative	>Efe-Mir-96-P3_5p UAUGGCACUUGUAGAAUUCACUGA			1*
efe-mir-124a-1	Efe-Mir-124-P5	MIR-124	Bilateria	E. fetida	>Efe-Mir-124-P5_pre CGUGUUCACCGGACUUGCCUUGAUGUGGCGAUAUGAUGAAACGAUUAAGGCACGCGGUGAAUGCCAA	>Efe-Mir-124-P5_3p UAAGGCACGCGGUGAAUGCCAA	>Efe-Mir-124-P5_5p* CGUGUUCACCGGACUUGCCUUGAU		1
efe-mir-124a-2	Efe-Mir-124-P6	MIR-124	Bilateria	E. fetida	>Efe-Mir-124-P6_pre GACGUUCACUGCGCUUGCCUUGAUGUGCCGCUUCUGGUAGAAAUUAAGGCACGCGGUGAAUGCCAA	>Efe-Mir-124-P6_3p UAAGGCACGCGGUGAAUGCCAA	>Efe-Mir-124-P6_5p* (predicted) GACGUUCACUGCGCUUGCCUUGAU		1
efe-mir-124b	Efe-Mir-124-P7	MIR-124	Bilateria	E. fetida	>Efe-Mir-124-P7_pre AGGGUUCACCUUGUGAUCCUUGGUGUUUCAUUUAUGACUCAGACUAAGGCACGCGGUGAAUGCUAA	>Efe-Mir-124-P7_3p UAAGGCACGCGGUGAAUGCUAA	>Efe-Mir-124-P7_5p* (predicted) AGGGUUCACCUUGUGAUCCUUGGU		1
efe-mir-124c	Efe-Mir-124-P8	MIR-124	Bilateria	E. fetida	>Efe-Mir-124-P8_pre AGUGUUCACUGCGGAUGCUUUAGUGUUUCUUUUGACGAAUUAAGGCACGCGGUGAAUGCUAC	>Efe-Mir-124-P8_3p UAAGGCACGCGGUGAAUGCUAC	>Efe-Mir-124-P8_5p* (predicted) AGUGUUCACUGCGGAUGCUUUAGU		1
efe-mir-124d	Efe-Mir-124-P9	MIR-124	Bilateria	E. fetida	>Efe-Mir-124-P9_pre GGCAUAGACCGCGUCGGCCUUAGUGUCAAGCGGAACAAUUAAGGCACGCGGUGAAUGCCGA	>Efe-Mir-124-P9_3p UAAGGCACGCGGUGAAUGCCGA	>Efe-Mir-124-P9_5p* (predicted) GGCAUAGACCGCGUCGGCCUUAGU		1
efe-mir-133	Efe-Mir-133	MIR-133	Bilateria	Bilateria	>Efe-Mir-133_pre CGCUGGCUGAAAUCGGACCAAGUCAUCAGUUCACUCAUUUGGUCCCCUUCAACCAGUUAC	>Efe-Mir-133_5p CGCUGGCUGAAAUCGGACCAAGU		>Efe-Mir-133_3p UUGGUCCCCUUCAACCAGUUAC	1
efe-mir-137a	Efe-Mir-137-P4	MIR-137	Bilateria	E. fetida	>Efe-Mir-137-P4_pre UAUGUAUUUUCUUGCAACUAGCAGUUGUUCGAAGAAUGUUAUUGCUUGAGAAUACACGGC	>Efe-Mir-137-P4_3p UUAUUGCUUGAGAAUACACGGC	>Efe-Mir-137-P4_5p* UAUGUAUUUUCUUGCAACUAGC		1
efe-mir-137b-1	Efe-Mir-137-P5	MIR-137	Bilateria	E. fetida	>Efe-Mir-137-P5_pre ACGGGUAUUCUCAAGGGAAUAGCAUACCAUCUAAGACUGUUAUUGCUUGAGAAUACACGUAG	>Efe-Mir-137-P5_3p UAUUGCUUGAGAAUACACGUAG	>Efe-Mir-137-P5_5p* ACGGGUAUUCUCAAGGGAAUAGC		1
efe-mir-137b-2	Efe-Mir-137-P6	MIR-137	Bilateria	E. fetida	>Efe-Mir-137-P6_pre ACGUGCAUUCUUGGGUAAAUAAUAACAUUACAUGAAACUGUUAUUGCUUGAGAAUACACGUAG	>Efe-Mir-137-P6_3p UAUUGCUUGAGAAUACACGUAG	>Efe-Mir-137-P6_5p* (predicted) ACGUGCAUUCUUGGGUAAAUAAU		1
efe-mir-137c-1	Efe-Mir-137-P7	MIR-137	Bilateria	E. fetida	>Efe-Mir-137-P7_pre ACGGGUAUUCUUGGGUAAAUAACAUACCAUCAAAUGUUAUUGCUUGAGAAUACACGUAG	>Efe-Mir-137-P7_3p UUAUUGCUUGAGAAUACACGUAG	>Efe-Mir-137-P7_5p* ACGGGUAUUCUUGGGUAAAUAACA		1
efe-mir-137c-2	Efe-Mir-137-P8	MIR-137	Bilateria	E. fetida	>Efe-Mir-137-P8_pre ACGGGUAUUCUUGGGUAAAUAACAUACCAUUUCGAUGUUAUUGCUUGAGAAUACACGUAG	>Efe-Mir-137-P8_3p UUAUUGCUUGAGAAUACACGUAG	>Efe-Mir-137-P8_5p* ACGGGUAUUCUUGGGUAAAUAACA		1
efe-mir-137c-3	Efe-Mir-137-P9	MIR-137	Bilateria	E. fetida	>Efe-Mir-137-P9_pre ACGUGUAUUCUUAGGUAAAUAAUAUGGUGUGUUUUAUUGUUAUUGCUUGAGAAUACACGUAG	>Efe-Mir-137-P9_3p UAUUGCUUGAGAAUACACGUAG	>Efe-Mir-137-P9_5p* (predicted) ACGUGUAUUCUUAGGUAAAUAAU		1
efe-mir-137d	Efe-Mir-137-P9	MIR-137	Bilateria	E. fetida	>Efe-Mir-137-P10_pre GCGGGUAUUCCAGAGUCAAUAACAUGACAUGCAAACUGUUAUUGCUUGCGAAUACACGAGA	>Efe-Mir-137-P10_3p UAUUGCUUGCGAAUACACGAGA	>Efe-Mir-137-P10_5p* GCGGGUAUUCCAGAGUCAAUAAC		1
efe-mir-153a	Efe-Mir-153-P3	MIR-153	Bilateria	E. fetida	>Efe-Mir-153-P3_pre AAAGCUUUUGUGAUCUGCAGUUGUGAUGUCAAACAAAUUGCAUAGUCACAAAAGUGAUG	>Efe-Mir-153-P3_3p UUGCAUAGUCACAAAAGUGAUG	>Efe-Mir-153-P3_5p* AAAGCUUUUGUGAUCUGCAGUU		1
efe-mir-153b	Efe-Mir-153-P4	MIR-153	Bilateria	E. fetida	>Efe-Mir-153-P4_pre CGACUUUUGUGAUUAGCAAUUACAUUUUCGACGAAUUGCAUAGUCACAAAAGUGUCC	>Efe-Mir-153-P4_3p UUGCAUAGUCACAAAAGUGUCC	>Efe-Mir-153-P4_5p* CGACUUUUGUGAUUAGCAAUU		1
efe-mir-184a-1	Efe-Mir-184-o1	MIR-184	Bilateria	E. fetida	>Efe-Mir-184-o1_pre CCUUAUCACUUAUCUUGUCCAGUCAAAUUUAGACUACUGGACGGAGAACUGAUAAGGGC	>Efe-Mir-184-o1_3p UGGACGGAGAACUGAUAAGGGC	>Efe-Mir-184-o1_5p* (predicted) CCUUAUCACUUAUCUUGUCCAGU		1
efe-mir-184a-2	Efe-Mir-184-o2	MIR-184	Bilateria	E. fetida	>Efe-Mir-184-o2_pre CCUUAUCACUGAUCUGGUCCGGUGUGGCGAUUUAACAACUGGACGGAGAACUGAUAAGGGC	>Efe-Mir-184-o2_3p UGGACGGAGAACUGAUAAGGGC	>Efe-Mir-184-o2_5p* (predicted) CCUUAUCACUGAUCUGGUCCGGU		1
efe-mir-184b	Efe-Mir-184-o3	MIR-184	Bilateria	E. fetida	>Efe-Mir-184-o3_pre CCUUGUCACUUCUUCGUCACGUGUCACUCCUUACAACUGGACGGAGAACUGAUAAGGGG	>Efe-Mir-184-o3_3p UGGACGGAGAACUGAUAAGGGG	>Efe-Mir-184-o3_5p* (predicted) CCUUGUCACUUCUUCGUCACGU		1
efe-mir-184c	Efe-Mir-184-o4	MIR-184	Bilateria	E. fetida	>Efe-Mir-184-o4_pre CUUGUCACUUGCCCGUCCAGUCUUAUGAUUGACAGCUGGACGGAGAUCUGAUAAGGAC	>Efe-Mir-184-o4_3p UGGACGGAGAUCUGAUAAGGAC	>Efe-Mir-184-o4_5p* CCUUGUCACUUGCCCGUCCAGU		1
efe-mir-190a	Efe-Mir-190-P3	MIR-190	Bilateria	E. fetida	>Efe-Mir-190-P3_pre UGAUAUGUUUGAUAUUUGGUUUGUUGAAAUGAUAGCCAACCGUGCAUCGAACAUAUCACG	>Efe-Mir-190-P3_5p UGAUAUGUUUGAUAUUUGGUUU	>Efe-Mir-190-P3_3p* ACCGUGCAUCGAACAUAUCACG		1
efe-mir-190b	Efe-Mir-190-P4	MIR-190	Bilateria	E. fetida	>Efe-Mir-190-P4_pre AGAUAUGUUUGAUAUUGUUGGUGGUUUCUUGUCGAUAUCUCACCCAAUACCAAACAUGUCACU	>Efe-Mir-190-P4_5p AGAUAUGUUUGAUAUUGUUGGUGG	>Efe-Mir-190-P4_3p* ACCCAAUACCAAACAUGUCACU		1
efe-mir-190c	Efe-Mir-190-P5	MIR-190	Bilateria	E. fetida	>Efe-Mir-190-P5_pre AGAUAUGUUUGAUAUAUUUGGUGGUUCGUCGUUGGCUAAGUCCACCGAUUGUCAGACAUAUCUAG	>Efe-Mir-190-P5_5p AGAUAUGUUUGAUAUAUUUGGUGG	>Efe-Mir-190-P5_3p* ACCGAUUGUCAGACAUAUCUAG		1
efe-mir-190d	Efe-Mir-190-P6	MIR-190	Bilateria	E. fetida	>Efe-Mir-190-P6_pre AGAUAUGUUUGAUAUAUUUGGUGGUUGAUGUGCUAUGCUACCAAUUGUCAGACAUGUCGAG	>Efe-Mir-190-P6_5p AGAUAUGUUUGAUAUAUUUGGUGG	>Efe-Mir-190-P6_3p* ACCAAUUGUCAGACAUGUCGAG		1
efe-mir-193a	Efe-Mir-193-P1g	MIR-193	Bilateria	E. fetida	>Efe-Mir-193-P1g_pre GCGGGCUUAUAGGUCCAGAAGAUGAAUGCGAUAGUCUCUACUGGCCUUUAUAGUCCCACU	>Efe-Mir-193-P1g_3p UACUGGCCUUUAUAGUCCCACU	>Efe-Mir-193-P1g_5p* GCGGGCUUAUAGGUCCAGAAGA		1
efe-mir-193b	Efe-Mir-193-P1h	MIR-193	Bilateria	E. fetida	>Efe-Mir-193-P1h_pre UAGGACUAUACGGUCCUUUCGGAUAUAUUUUCACUAGCUCCACUGGCCCGUAUAGUUUUACU	>Efe-Mir-193-P1h_3p CACUGGCCCGUAUAGUUUUACU	>Efe-Mir-193-P1h_5p* UAGGACUAUACGGUCCUUUCGGA		1
efe-mir-365a	Efe-Mir-193-P2c-v1	MIR-193	Bilateria	E. fetida	>Efe-Mir-193-P2c-v1_pre UGCGGAUUUCUUGGGGACUUGUUGGUAAUACUAUGAACACGAUAAUGCCCUUCGAAAUCCUCUAU	>Efe-Mir-193-P2c-v1_3p UAAUGCCCUUCGAAAUCCUCUAU	>Efe-Mir-193-P2c-v1_5p* UGCGGAUUUCUUGGGGACUUGUU		1
efe-mir-365a	Efe-Mir-193-P2c-v2	MIR-193	Bilateria	E. fetida	>Efe-Mir-193-P2c-v2_pre UGCGGAUUUCUUGGGGACUUGUUGGUAAUACUAUGAACACGAUAAUGCCCUUCGAAAUCCUCUAU	>Efe-Mir-193-P2c-v2_3p AUAAUGCCCUUCGAAAUCCUCUAU	>Efe-Mir-193-P2c-v2_5p* UGCGGAUUUCUUGGGGACUUGUUG		1
efe-mir-365b-1	Efe-Mir-193-P2d-v1	MIR-193	Bilateria	E. fetida	>Efe-Mir-193-P2d-v1_pre CGGGGUUUCUCUGAGCAUUUUCGGUGACUAUUUGAACGAUAAUGCCCUUUGAAAUCCUGAA	>Efe-Mir-193-P2d-v1_3p UAAUGCCCUUUGAAAUCCUGAA	>Efe-Mir-193-P2d-v1_5p* CGGGGUUUCUCUGAGCAUUUUC		1
efe-mir-365b-1	Efe-Mir-193-P2d-v2	MIR-193	Bilateria	E. fetida	>Efe-Mir-193-P2d-v2_pre CGGGGUUUCUCUGAGCAUUUUCGGUGACUAUUUGAACGAUAAUGCCCUUUGAAAUCCUGAA	>Efe-Mir-193-P2d-v2_3p AUAAUGCCCUUUGAAAUCCUGAA	>Efe-Mir-193-P2d-v2_5p* CGGGGUUUCUCUGAGCAUUUUCG		1
efe-mir-365b-2	Efe-Mir-193-P2e-v1	MIR-193	Bilateria	E. fetida	>Efe-Mir-193-P2e-v1_pre CGGGGUUUCGCUGAGCAUUUUCGUCGACAUUUCUGAACCGAUAAUGCCCUUUGAAAUCCUGAA	>Efe-Mir-193-P2e-v1_3p UAAUGCCCUUUGAAAUCCUGAA	>Efe-Mir-193-P2e-v1_5p* CGGGGUUUCGCUGAGCAUUUUC		1
efe-mir-365b-2	Efe-Mir-193-P2e-v2	MIR-193	Bilateria	E. fetida	>Efe-Mir-193-P2e-v2_pre CGGGGUUUCGCUGAGCAUUUUCGUCGACAUUUCUGAACCGAUAAUGCCCUUUGAAAUCCUGAA	>Efe-Mir-193-P2e-v2_3p AUAAUGCCCUUUGAAAUCCUGAA	>Efe-Mir-193-P2e-v2_5p* CGGGGUUUCGCUGAGCAUUUUCG		1
efe-mir-365c	Efe-Mir-193-P2f-v1	MIR-193	Bilateria	E. fetida	>Efe-Mir-193-P2f-v1_pre ACGGGAUCUCAGUGGGCAUUGUCUUCAGUGUUUGAAACAAGAAUGCCCUGUGAAAUCCUGUCU	>Efe-Mir-193-P2f-v1_3p GAAUGCCCUGUGAAAUCCUGUCU	>Efe-Mir-193-P2f-v1_5p* ACGGGAUCUCAGUGGGCAUUGUC		1
efe-mir-365c	Efe-Mir-193-P2f-v2	MIR-193	Bilateria	E. fetida	>Efe-Mir-193-P2f-v2_pre ACGGGAUCUCAGUGGGCAUUGUCUUCAGUGUUUGAAACAAGAAUGCCCUGUGAAAUCCUGUCU	>Efe-Mir-193-P2f-v2_3p AAUGCCCUGUGAAAUCCUGUCU	>Efe-Mir-193-P2f-v2_5p* ACGGGAUCUCAGUGGGCAUUGU		1
efe-mir-210	Efe-Mir-210	MIR-210	Bilateria	Bilateria	>Efe-Mir-210_pre GGUUACUGUUUUAUGUCACAUCAUUGUAAAGAUAAUGUUGUGCGUAAGACAGCAACUAA	>Efe-Mir-210_3p UUGUGCGUAAGACAGCAACUAA	>Efe-Mir-210_5p* GGUUACUGUUUUAUGUCACAUCA		1
efe-mir-216a	Efe-Mir-216-P1	MIR-216	Bilateria	Bilateria	>Efe-Mir-216-P1_pre UAAUCUCAGCAGGUAGUGAUGAGUGUCGUCUGAAAAUCUCAUGAUGUCUGCUGGGAUGAGA	>Efe-Mir-216-P1_5p UAAUCUCAGCAGGUAGUGAUGAG	>Efe-Mir-216-P1_3p* CAUGAUGUCUGCUGGGAUGAGA		1	There are Dicer cuts +1 and -1 relative to what is annotated here.
efe-mir-216b	Efe-Mir-216-P2a	MIR-216	Bilateria	E. fetida	>Efe-Mir-216-P2a_pre UAAUAUCAGCAGGUAAAUCUGAGCUAAACGACAGAAUCUCAGAGUGCCGCCUGGUAUUGUC	>Efe-Mir-216-P2a_5p UAAUAUCAGCAGGUAAAUCUGAG	>Efe-Mir-216-P2a_3p* CAGAGUGCCGCCUGGUAUUGUC		1	There is a second Dicer cut +1 relative to what is annotated here.
efe-mir-216c	Efe-Mir-216-P2b	MIR-216	Bilateria	E. fetida	>Efe-Mir-216-P2b_pre UAAUAUCAGCAGGUAAAUCGGAGAUCUGCCUCAGCGUCCUUCGCUGGUACGGCAUCAGGAGAAAACUCCGGAUGCCUACUGGUAUUAGG	>Efe-Mir-216-P2b_5p UAAUAUCAGCAGGUAAAUCGGAG	>Efe-Mir-216-P2b_3p* CCGGAUGCCUACUGGUAUUAGG		1
efe-mir-219a	Efe-Mir-219-P3	MIR-219	Bilateria	E. fetida	>Efe-Mir-219-P3_pre UGAUUGUCCAUUCGCAGUUCUUGUUCGCGUUCUUCCAAGAACUGUGCGUGGACGUCAGU	>Efe-Mir-219-P3_5p UGAUUGUCCAUUCGCAGUUCUUG	>Efe-Mir-219-P3_3p* AGAACUGUGCGUGGACGUCAGU		1
efe-mir-219b	Efe-Mir-219-P4	MIR-219	Bilateria	E. fetida	>Efe-Mir-219-P4_pre UGAUUGUCCAAACGCAGUUCUUGUUCUCAUGUUUGUCGUCAAGAACUGUGUGUGGACGUCAGU	>Efe-Mir-219-P4_5p UGAUUGUCCAAACGCAGUUCUUG	>Efe-Mir-219-P4_3p* AGAACUGUGUGUGGACGUCAGU		1
efe-mir-219c	Efe-Mir-219-P5	MIR-219	Bilateria	E. fetida	>Efe-Mir-219-P5_pre UGAUUGUCCGAGCGCAGUUCUUCAGUGGUCGUUGCGAUAUUCAAGAAAUGCAAUUUGGACAUCAGC	>Efe-Mir-219-P5_5p UGAUUGUCCGAGCGCAGUUCUU	>Efe-Mir-219-P5_3p* GAAAUGCAAUUUGGACAUCAGC		1
efe-mir-277	Efe-Mir-277	MIR-277	Protostomia	Protostomia	>Efe-Mir-277_pre AUUACCAGGAGUGCAUUUUACAUAUAUACUUCUGUUACGCUGUGUAAAUGCAUUUUCUGGUAAGUA	>Efe-Mir-277_3p UAAAUGCAUUUUCUGGUAAGUA	>Efe-Mir-277_5p* AUUACCAGGAGUGCAUUUUACA		1
efe-mir-278a	Efe-Mir-278-P1-v1	MIR-278	Bilateria	E. fetida	>Efe-Mir-278-P1-v1_pre ACGGACGAAAGCCUCAGUUAGAUCUCUGGAGAGCUGUCUCAGAUCGGUGGGACUUUCGUUCGUCU	>Efe-Mir-278-P1-v1_3p UCGGUGGGACUUUCGUUCGUCU	>Efe-Mir-278-P1-v1_5p* ACGGACGAAAGCCUCAGUUAGAUC		1
efe-mir-278a	Efe-Mir-278-P1-v2	MIR-278	Bilateria	E. fetida	>Efe-Mir-278-P1-v2_pre ACGGACGAAAGCCUCAGUUAGAUCUCUGGAGAGCUGUCUCAGAUCGGUGGGACUUUCGUUCGUCU	>Efe-Mir-278-P1-v2_3p AUCGGUGGGACUUUCGUUCGUCU	>Efe-Mir-278-P1-v2_5p* ACGGACGAAAGCCUCAGUUAGAUCU		1
efe-mir-278b	Efe-Mir-278-P2	MIR-278	Bilateria	E. fetida	>Efe-Mir-278-P2_pre ACGAGCGAAUGUUCUCACGCGAUCUUAGAUUUGAAUGAUCGGUGGGAUUUUCGUUCGUUC	>Efe-Mir-278-P2_3p UCGGUGGGAUUUUCGUUCGUUC	>Efe-Mir-278-P2_5p* ACGAGCGAAUGUUCUCACGCGAUC		1
efe-mir-279a	Efe-Mir-279-o14	MIR-279	Protostomia	E. fetida	>Efe-Mir-279-o14_pre GACGUGUGUGAAUCUCGUACGUGUCGUCGUUUGCUAUACAUGACUAGAUACACACUCGUCU	>Efe-Mir-279-o14_3p UGACUAGAUACACACUCGUCU	>Efe-Mir-279-o14_5p* (predicted) GACGUGUGUGAAUCUCGUACGUG		1	It is not clear either from phylogenetic or syntenic information how many Mir-279 genes were present in the last common ancestor of protostomes and how the Drosophila Mir-279s relate to the other invertebrate Mir-279s, and thus these multiple paralogues in invertebrates are classified here as orphans pending additional data.
efe-mir-279b	Efe-Mir-279-o15	MIR-279	Protostomia	E. fetida	>Efe-Mir-279-o15_pre AGUGAGUGUACAUCUAGUCCACGUAAUGUCUAAAACUGAUAACCGUGACUAGAUGCAUACUCAUCA	>Efe-Mir-279-o15_3p UGACUAGAUGCAUACUCAUCA	>Efe-Mir-279-o15_5p* AGUGAGUGUACAUCUAGUCCACG		1	It is not clear either from phylogenetic or syntenic information how many Mir-279 genes were present in the last common ancestor of protostomes and how the Drosophila Mir-279s relate to the other invertebrate Mir-279s, and thus these multiple paralogues in invertebrates are classified here as orphans pending additional data.
efe-mir-279c	Efe-Mir-279-o16	MIR-279	Protostomia	E. fetida	>Efe-Mir-279-o16_pre GGUGGGUGUAUGUCUGGUCACGUGUUCUAUAUCGUAUCCGUGACUAGAUAUAUACUCAUCU	>Efe-Mir-279-o16_3p UGACUAGAUAUAUACUCAUCU	>Efe-Mir-279-o16_5p* GGUGGGUGUAUGUCUGGUCACG		1	It is not clear either from phylogenetic or syntenic information how many Mir-279 genes were present in the last common ancestor of protostomes and how the Drosophila Mir-279s relate to the other invertebrate Mir-279s, and thus these multiple paralogues in invertebrates are classified here as orphans pending additional data.
efe-mir-279d	Efe-Mir-279-o17	MIR-279	Protostomia	E. fetida	>Efe-Mir-279-o17_pre GGUGUUUGGCCAUCUGGUGCAUGUUAAAGGAAUCAAAGGUCAUGACUAGAUGUACACUCAUCU	>Efe-Mir-279-o17_3p UGACUAGAUGUACACUCAUCU	>Efe-Mir-279-o17_5p* GGUGUUUGGCCAUCUGGUGCAUG		1	It is not clear either from phylogenetic or syntenic information how many Mir-279 genes were present in the last common ancestor of protostomes and how the Drosophila Mir-279s relate to the other invertebrate Mir-279s, and thus these multiple paralogues in invertebrates are classified here as orphans pending additional data.
efe-mir-279e	Efe-Mir-279-o18	MIR-279	Protostomia	E. fetida	>Efe-Mir-279-o18_pre GAUGAGUGGGAUUCUGUUCCAUGUGUCAUUCCGCAAUUCAUGACUAGAUCCACACUCAUCCA	>Efe-Mir-279-o18_3p UGACUAGAUCCACACUCAUCCA	>Efe-Mir-279-o18_5p* GAUGAGUGGGAUUCUGUUCCAUG		1	It is not clear either from phylogenetic or syntenic information how many Mir-279 genes were present in the last common ancestor of protostomes and how the Drosophila Mir-279s relate to the other invertebrate Mir-279s, and thus these multiple paralogues in invertebrates are classified here as orphans pending additional data.
efe-mir-279f	Efe-Mir-279-o19	MIR-279	Protostomia	E. fetida	>Efe-Mir-279-o19_pre GGUGGGUGUCAGUCUAACCAUGUUUCAGAGAUUGUUAGUCAUGACUAGAUUUACACUCAUCUA	>Efe-Mir-279-o19_3p UGACUAGAUUUACACUCAUCUA	>Efe-Mir-279-o19_5p* GGUGGGUGUCAGUCUAACCAUG		1	It is not clear either from phylogenetic or syntenic information how many Mir-279 genes were present in the last common ancestor of protostomes and how the Drosophila Mir-279s relate to the other invertebrate Mir-279s, and thus these multiple paralogues in invertebrates are classified here as orphans pending additional data.
efe-mir-279g	Efe-Mir-279-o20	MIR-279	Protostomia	E. fetida	>Efe-Mir-279-o20_pre GACGGGUGUAUUUCUCGUCCAUGUUGGCGAUCUAUCAUGACUAGAUCUACACUCGUCCG	>Efe-Mir-279-o20_3p UGACUAGAUCUACACUCGUCCG	>Efe-Mir-279-o20_5p* (predicted) GACGGGUGUAUUUCUCGUCCAUG		1	It is not clear either from phylogenetic or syntenic information how many Mir-279 genes were present in the last common ancestor of protostomes and how the Drosophila Mir-279s relate to the other invertebrate Mir-279s, and thus these multiple paralogues in invertebrates are classified here as orphans pending additional data.
efe-mir-281a	Efe-Mir-281-P5	MIR-281	Bilateria	E. fetida	>Efe-Mir-281-P5_pre AGGGGAGAACUCUUGCAUGACUGGCGUUUCUUUCAUAGGUCUGUCAUGGAGUUGCUCUCUUUA	>Efe-Mir-281-P5_3p UGUCAUGGAGUUGCUCUCUUUA	>Efe-Mir-281-P5_5p* AGGGGAGAACUCUUGCAUGACUGG		1
efe-mir-281b	Efe-Mir-281-P6	MIR-281	Bilateria	E. fetida	>Efe-Mir-281-P6_pre AGGGGAGCAUUUCCUGAGGACAGAUUUUAUUAAACACUGUCAUGGAUAUGCUCUCUUUA	>Efe-Mir-281-P6_3p UGUCAUGGAUAUGCUCUCUUUA	>Efe-Mir-281-P6_5p* AGGGGAGCAUUUCCUGAGGACAGA		1
efe-mir-281c	Efe-Mir-281-P7	MIR-281	Bilateria	E. fetida	>Efe-Mir-281-P7_pre AAGGGAGCACUUUAGGACAGUUCUAUUAGAGACAGACUGUCAUGGAGUUGCUCUCUUAA	>Efe-Mir-281-P7_5p AAGGGAGCACUUUAGGACAGU	>Efe-Mir-281-P7_3p* UGUCAUGGAGUUGCUCUCUUAA		1
efe-mir-315	Efe-Mir-315	MIR-315	Bilateria	Bilateria	>Efe-Mir-315_pre UUUUGAUUGCUGCUCAGAAAGUCUUUCAAAACAAAUGACAUUUGAGCUUCAAUCAAACAU	>Efe-Mir-315_5p UUUUGAUUGCUGCUCAGAAAGUC	>Efe-Mir-315_3p* (predicted) CAUUUGAGCUUCAAUCAAACAU		1*
efe-mir-317a	Efe-Mir-317-P3	MIR-317	Protostomia	E. fetida	>Efe-Mir-317-P3_pre GGGAAUCAGAGCUGUCUUCGCAUGCCACAGCGAGUGUGAACACAGCUGGUGAUAUCUCU	>Efe-Mir-317-P3_3p UGAACACAGCUGGUGAUAUCUCU	>Efe-Mir-317-P3_5p* GGGAAUCAGAGCUGUCUUCGCA		1
efe-mir-317b	Efe-Mir-317-P4	MIR-317	Protostomia	E. fetida	>Efe-Mir-317-P4_pre AGAAUCACCUUUGUGAUCACACUGGCUCAGUUCGAGGCUGUGAACACAACAGGUGGUAUCUAG	>Efe-Mir-317-P4_3p UGAACACAACAGGUGGUAUCUAG	>Efe-Mir-317-P4_5p* (predicted) AGAAUCACCUUUGUGAUCACA		1
efe-mir-317c	Efe-Mir-317-P5	MIR-317	Protostomia	E. fetida	>Efe-Mir-317-P5_pre CGAGGACCAUUGCUGUAUUCGCAUAACGUGUCUGGAAUGUCUGUGAACACAGCUGAUGGUAUCUCUUU	>Efe-Mir-317-P5_3p UGAACACAGCUGAUGGUAUCUCUUU	>Efe-Mir-317-P5_5p* CGAGGACCAUUGCUGUAUUCGCA		1
efe-mir-375	Efe-Mir-375	MIR-375	Bilateria	Bilateria	>Efe-Mir-375_pre ACUCGAGCCAUUCGCACAAUGUUCGCCAGAUGGCCGCACGCUUUGUUCGUUCGGCUCGCGUUA	>Efe-Mir-375_3p UUUGUUCGUUCGGCUCGCGUUA	>Efe-Mir-375_5p* ACUCGAGCCAUUCGCACAAUGU		1
efe-mir-750a	Efe-Mir-750-P1	MIR-750	Protostomia	E. fetida	>Efe-Mir-750-P1_pre AGCUGGUGGAAUAGAUCUCGGCAUGAGCAUUGAUUAACUGCCAGAUCUAACUCUUCCGGCUGG	>Efe-Mir-750-P1_3p CCAGAUCUAACUCUUCCGGCUGG	>Efe-Mir-750-P1_5p* AGCUGGUGGAAUAGAUCUCGGC		1
efe-mir-750b	Efe-Mir-750-P2	MIR-750	Protostomia	E. fetida	>Efe-Mir-750-P2_pre AGUUGGAGAGCAUGAUCUUGACAUGAAUCGAUGAAUAAAUUGCCAGAUCUAACUCUUCCAGCUCG	>Efe-Mir-750-P2_3p CCAGAUCUAACUCUUCCAGCUCG	>Efe-Mir-750-P2_5p* AGUUGGAGAGCAUGAUCUUGAC		1
efe-mir-750c	Efe-Mir-750-P3	MIR-750	Protostomia	E. fetida	>Efe-Mir-750-P3_pre AGCUGGAAUAUUGGUUCUUAGCAUCGCUGUUGAAAGUGCCAGAUCUAACUCUUCCGGCUUA	>Efe-Mir-750-P3_3p (predicted) CCAGAUCUAACUCUUCCGGCUUA	>Efe-Mir-750-P3_5p* (predicted) AGCUGGAAUAUUGGUUCUUAGC		1
efe-mir-1175a	Efe-Mir-1175-P1	MIR-1175	Protostomia	E. fetida	>Efe-Mir-1175-P1_pre AGUGGAGCGAGUUCCAUCUCAUCAUUUGCUAAACGGUGAGAUUCAACUCCUCUGACUUU	>Efe-Mir-1175-P1_3p UGAGAUUCAACUCCUCUGACUUU	>Efe-Mir-1175-P1_5p* AGUGGAGCGAGUUCCAUCUCAUC		1
efe-mir-1175b	Efe-Mir-1175-P2	MIR-1175	Protostomia	E. fetida	>Efe-Mir-1175-P2_pre AGUGGAGAGAGCUCUAUCUCAUGAAACCUAGCAGAGCGUAUGAGAUUCAACUCCUCCAACUUC	>Efe-Mir-1175-P2_3p UGAGAUUCAACUCCUCCAACUUC	>Efe-Mir-1175-P2_5p* AGUGGAGAGAGCUCUAUCUCAUG		1	There is a second Drosha site -3 relative to what is annotated here, which results in a shifted Dicer cut as well.
efe-mir-1987	Efe-Mir-1987	MIR-1987	Annelida	Annelida	>Efe-Mir-1987_pre AGAGCCUUAUGUACGGGCAUACUGUAAUCAAUCAAACCACUGCCAGACGUAAGGUUUUGC	>Efe-Mir-1987_3p (predicted) ACUGCCAGACGUAAGGUUUUGC	>Efe-Mir-1987_5p* (predicted) AGAGCCUUAUGUACGGGCAUACU		1*	A star has not yet been recorded from this miRNA, but it is deeply conserved across annelids.
efe-mir-1990a	Efe-Mir-1990-P1	MIR-1990	Neotrochozoa	Capitella + Clittelata	>Efe-Mir-1990-P1_pre UGUAAGUUGACAUAGUCCCAGGAUACGGGAAUGAAACCCGGGACUUUAGCAACUUCCAGC	>Efe-Mir-1990-P1_5p UGUAAGUUGACAUAGUCCCAGG	>Efe-Mir-1990-P1_3p* CGGGACUUUAGCAACUUCCAGC		1
efe-mir-1990b	Efe-Mir-1990-P2	MIR-1990	Neotrochozoa	Capitella + Clittelata	>Efe-Mir-1990-P2_pre UAAGUUGACAUAGUCCCAAGGUUGGCGCCCGAUAAGUCUUGAGGCUGUGUACGCUUAC	>Efe-Mir-1990-P2_5p UAAGUUGACAUAGUCCCAAGGU	>Efe-Mir-1990-P2_3p* (predicted) UCUUGAGGCUGUGUACGCUUAC		2
efe-mir-1990c	Efe-Mir-1990-P3	MIR-1990	Neotrochozoa	E. fetida	>Efe-Mir-1990-P3_pre UGUAAGUUUAUAUAGUCCCACAGUUUGCUGAAGAACUCGGGACUACAUAGAUUUACGCG	>Efe-Mir-1990-P3_3p UCGGGACUACAUAGAUUUACGCG	>Efe-Mir-1990-P3_5p* UGUAAGUUUAUAUAGUCCCACAGU		1
efe-mir-1992a	Efe-Mir-1992-P1	MIR-1992	Lophotrochozoa	E. fetida	>Efe-Mir-1992-P1_pre AGCAGUGGAUGACUACUGGUAGUUAUUUUAGACUAACCUAUCAGCAGUUAUACCACUGAUGU	>Efe-Mir-1992-P1_3p UCAGCAGUUAUACCACUGAUGU	>Efe-Mir-1992-P1_5p* AGCAGUGGAUGACUACUGGUA		1
efe-mir-1992b	Efe-Mir-1992-P2	MIR-1992	Lophotrochozoa	E. fetida	>Efe-Mir-1992-P2_pre UGGUUUCUGCUGGUAGUACCUUUCAUAUACCUAUCAGCAGUUGUACCACUGACGUC	>Efe-Mir-1992-P2_3p UCAGCAGUUGUACCACUGACGUC	incomplete pre		2	The pre is incomplete at the 5' end.
efe-mir-1993a	Efe-Mir-1993-P1	MIR-1993	Protostomia	E. fetida	>Efe-Mir-1993-P1_pre UCGGGAAUAGCUGCAGAAUGCUGUGAAUAAUAUUGCGUCCAUCGAAUAUUAUCGUAUAACCAGUAUUAUGCUGUUAUUCACCGAGA	>Efe-Mir-1993-P1_3p UAUUAUGCUGUUAUUCACCGAGA	>Efe-Mir-1993-P1_5p* UCGGGAAUAGCUGCAGAAUGCU		1
efe-mir-1993b	Efe-Mir-1993-P2	MIR-1993	Protostomia	E. fetida	>Efe-Mir-1993-P2_pre UCGGAAAUCGCGGCAGAAUACCUUGCUAAUUGGAUAUCGGUAUUAUGCUGUAAUUUCGCGAGU	>Efe-Mir-1993-P2_5p UCGGAAAUCGCGGCAGAAUACC		>Efe-Mir-1993-P2_3p UAUUAUGCUGUAAUUUCGCGAGU	1
efe-mir-1994	Efe-Mir-1994	MIR-1994	Neotrochozoa	Neotrochozoa	>Efe-Mir-1994_pre AAGGAGGACCCACUUGCUUCGCCCGUGUGCGUGCAUGCUCAACAGGCGUCUACCUAGUGUCCUACGCUAGGUAUGCGACUGAUUGAUGCAUGACAUGCACCAAUGCAUCACCGGUGAGACAGUGCGUCCUCCCUCG	>Efe-Mir-1994_3p UGAGACAGUGCGUCCUCCCUCG	>Efe-Mir-1994_5p* AAGGAGGACCCACUUGCUUCGCC		1
efe-mir-1995a	Efe-Mir-1995-P1	MIR-1995	Annelida	E. fetida	>Efe-Mir-1995-P1_pre CUACAUCUCACAUUGCGAGCGUUUAGCUCAGAAACAACGAUCGCAGUCAGAGAUGUGAUA	>Efe-Mir-1995-P1_5p CUACAUCUCACAUUGCGAGCGU	>Efe-Mir-1995-P1_3p* GAUCGCAGUCAGAGAUGUGAUA		1
efe-mir-1995b	Efe-Mir-1995-P2	MIR-1995	Annelida	E. fetida	>Efe-Mir-1995-P2_pre UUACAUCUCUCUAUGUAGUCAUGUAGCAAAUUACAAUGAAGACAUGGGAAGAUGUAAAC	>Efe-Mir-1995-P2_5p UUACAUCUCUCUAUGUAGUCA	>Efe-Mir-1995-P2_3p* AAGACAUGGGAAGAUGUAAAC		1
efe-mir-1996a	Efe-Mir-1996-P1	MIR-1996	Annelida	E. fetida	>Efe-Mir-1996-P1_pre CUCAAGUGAGGUCAGUGCUGCUGGGGUUGAUGACGAUGGCAGCACUGAUCCUGUUUGAAGC	>Efe-Mir-1996-P1_5p CUCAAGUGAGGUCAGUGCUGCU	>Efe-Mir-1996-P1_3p* CAGCACUGAUCCUGUUUGAAGC		1
efe-mir-1996b	Efe-Mir-1996-P2	MIR-1996	Annelida	E. fetida	>Efe-Mir-1996-P2_pre UUCAAGUGAGGUCAGUGCUGCUCGAUUUUUUUCAGCAGCUGUACUGUCUUCGUUUGAUAU	>Efe-Mir-1996-P2_5p UUCAAGUGAGGUCAGUGCUGCU	>Efe-Mir-1996-P2_3p* CUGUACUGUCUUCGUUUGAUAU		1
efe-mir-1996c	Efe-Mir-1996-P3	MIR-1996	Annelida	E. fetida	>Efe-Mir-1996-P3_pre UUCAAGUGAGGUCAGAGCUGCUGUGGAUUAAUGUCAUCAGUUCAGCCGCUCUUGUCGCGCUUGACAC	>Efe-Mir-1996-P3_5p UUCAAGUGAGGUCAGAGCUGCU	>Efe-Mir-1996-P3_3p* CCGCUCUUGUCGCGCUUGACAC		1
efe-mir-1997a-1	Efe-Mir-1997-P1	MIR-1997	Annelida	E. fetida	>Efe-Mir-1997-P1_pre AGGCUGAUGGUUUCUGCACAGGGUGUAAUAAUAACGAACUCUGCAGGUUCACAUCAGCCCUAU	>Efe-Mir-1997-P1_3p UCUGCAGGUUCACAUCAGCCCUAU	>Efe-Mir-1997-P1_5p* AGGCUGAUGGUUUCUGCACAGGGU		1
efe-mir-1997a-2	Efe-Mir-1997-P2	MIR-1997	Annelida	E. fetida	>Efe-Mir-1997-P2_pre UGGACUGAUGGUCCUUGCAUAGUGUUGGCUGAAUCAACUCUGCAGGUUCACAUCAGCCCUAU	>Efe-Mir-1997-P2_3p UCUGCAGGUUCACAUCAGCCCUAU	>Efe-Mir-1997-P2_5p* (predicted) UGGACUGAUGGUCCUUGCAUAGU		1
efe-mir-1997b	Efe-Mir-1997-P3	MIR-1997	Annelida	E. fetida	>Efe-Mir-1997-P3_pre GGGUUGAUGGUUUCUGUAAAGUAAAUGCGUCUGAAAUGGAACUCUGCAGGUUCACAUCAGCCCUG	>Efe-Mir-1997-P3_3p UCUGCAGGUUCACAUCAGCCCUG	>Efe-Mir-1997-P3_5p* GGGUUGAUGGUUUCUGUAAAGU		1
efe-mir-1997c	Efe-Mir-1997-P4	MIR-1997	Annelida	E. fetida	>Efe-Mir-1997-P4_pre CGGCUGAUGAAACUUACAAAGUUGUCGUUCUGAUAUGGACUCUGCAGGUUUUAUCAGCCCUA	>Efe-Mir-1997-P4_5p CGGCUGAUGAAACUUACAAAGU	>Efe-Mir-1997-P4_3p* UCUGCAGGUUUUAUCAGCCCUA		1
efe-mir-1997d	Efe-Mir-1997-P5	MIR-1997	Annelida	E. fetida	>Efe-Mir-1997-P5_pre UGGUUGAUGGUUCUCGCAAAGUGUCUGAUUACAGUACGCACUCUGCAGGUUCACAUCAGCCAUA	>Efe-Mir-1997-P5_5p UCUGCAGGUUCACAUCAGCCAUA	>Efe-Mir-1997-P5_3p* UGGUUGAUGGUUCUCGCAAAGU		1
efe-mir-1998a	Efe-Mir-1998-P1	MIR-1998	Annelida	E. fetida	>Efe-Mir-1998-P1_pre AUGUACACAUCUCCAAGUUCAGACUUUGAACUGUAGAAGUUGAACGCAGAGAUGUACAUCG	>Efe-Mir-1998-P1_3p UUGAACGCAGAGAUGUACAUCG	>Efe-Mir-1998-P1_5p* AUGUACACAUCUCCAAGUUCAGACU		1
efe-mir-1998b	Efe-Mir-1998-P2	MIR-1998	Annelida	E. fetida	>Efe-Mir-1998-P2_pre ACGUUCAUGUCUGUUUUCAGACUGUUCAGUUCAAACUAGUUGAACGCAGAGAUGUACGUCA	>Efe-Mir-1998-P2_3p UUGAACGCAGAGAUGUACGUCA	>Efe-Mir-1998-P2_5p* (predicted) ACGUUCAUGUCUGUUUUCAGACU		1
efe-mir-2000a	Efe-Mir-2000-P1	MIR-2000	Annelida	E. fetida	>Efe-Mir-2000-P1_pre CUGAAAGUAUCGCUAGGCUUUAAACUGACCUUCAAAUUAAAGUCUUCUAUACUUUUAGUC	>Efe-Mir-2000-P1_3p AAAGUCUUCUAUACUUUUAGUC	>Efe-Mir-2000-P1_5p* CUGAAAGUAUCGCUAGGCUUUAA		1
efe-mir-2000b	Efe-Mir-2000-P2	MIR-2000	Annelida	E. fetida	>Efe-Mir-2000-P2_pre CUAAAAGUACAGCAGGCUUUAAGUAUAUGCAACGUUAAAGUCUUCUCUACUUUUAGUU	>Efe-Mir-2000-P2_3p AAAGUCUUCUCUACUUUUAGUU	>Efe-Mir-2000-P2_5p* (predicted) CUAAAAGUACAGCAGGCUUUAA		1
efe-mir-2685a	Efe-Mir-2685-P1	MIR-2685	Annelida	Annelida	>Efe-Mir-2685-P1_pre CCUGUGAACUCGUCUGUGUUAUAGUCUAUAAUCCUAUAACUCAGUAAGUUCACAUGGUC	>Efe-Mir-2685-P1_3p UAACUCAGUAAGUUCACAUGGUC	>Efe-Mir-2685-P1_5p* CCUGUGAACUCGUCUGUGUUAU		1
efe-mir-2685b	Efe-Mir-2685-P2a	MIR-2685	Annelida	E. fetida	>Efe-Mir-2685-P2a_pre GAGGUGUUUUCUGAAUUGCGUUAUGUUCACUUCACACAGGCAUAACUCAGUCAGACGCCUGUA	>Efe-Mir-2685-P2a_3p UAACUCAGUCAGACGCCUGUA	>Efe-Mir-2685-P2a_5p* GAGGUGUUUUCUGAAUUGCGUUAUGU		1
efe-mir-2685c	Efe-Mir-2685-P2b	MIR-2685	Annelida	E. fetida	>Efe-Mir-2685-P2b_pre UGGAAUUGCUCAUAACUCAGUCAGACCACACCA	>Efe-Mir-2685-P2b_3p UAACUCAGUCAGACCACACCA			1*	The pre is incomplete at the 5' end.
efe-mir-2686a	Efe-Mir-2686-o1	MIR-2686	Capitella + Clittelata	E. fetida	>Efe-Mir-2686-o1_pre GCUUAUGUUAUAAACGUCUUCCUUGAUUUAGUAUCGGAAGAUGUUUUUAAUGUAGGCUUC	>Efe-Mir-2686-o1_3p AAGAUGUUUUUAAUGUAGGCUUC	>Efe-Mir-2686-o1_5p* GCUUAUGUUAUAAACGUCUUCC		1
efe-mir-2686b	Efe-Mir-2686-o2	MIR-2686	Capitella + Clittelata	E. fetida	>Efe-Mir-2686-o2_pre GGCUUACACUUGGAACGCCUUCUUGUCCUUCGAAAUUCAGGAAGAUGUUCCUAAUGUAGGCUUC	>Efe-Mir-2686-o2_3p AAGAUGUUCCUAAUGUAGGCUUC	>Efe-Mir-2686-o2_5p* (predicted) GGCUUACACUUGGAACGCCUUCU		1
efe-mir-2686c	Efe-Mir-2686-o3	MIR-2686	Capitella + Clittelata	E. fetida	>Efe-Mir-2686-o3_pre GCUUACAUUCUGAACGUCUAAAGGUUUCCUGUUGCAAAUAUCAGGAAGAUGUUCUUAAUGUAGGCUUC	>Efe-Mir-2686-o3_3p AAGAUGUUCUUAAUGUAGGCUUC	>Efe-Mir-2686-o3_5p* (predicted) GCUUACAUUCUGAACGUCUAAAGGUU		1
efe-mir-2687	Efe-Mir-2687	MIR-2687	Capitella + Clittelata	Capitella + Clittelata	>Efe-Mir-2687_pre UAGGUAGUCGCUCUUGGGUAACUCGGUGUCAAAGGCUGUCAGCGACUCAGUGUGACUGCCUGGA	>Efe-Mir-2687_5p UAGGUAGUCGCUCUUGGGUAACU	>Efe-Mir-2687_3p* CGACUCAGUGUGACUGCCUGGA
efe-mir-2689a	Efe-Mir-2689-P1	MIR-2689	Capitella + Clittelata	E. fetida	>Efe-Mir-2689-P1_pre GUGCAAUAGCAGGCCCCGGAUGCGGUGAAGUCAUCGGUGACGUAUCCUGGCCUGCAGUGCACGC	>Efe-Mir-2689-P1_3p UAUCCUGGCCUGCAGUGCACGC	>Efe-Mir-2689-P1_5p* GUGCAAUAGCAGGCCCCGGAUGCG		1
efe-mir-2689b	Efe-Mir-2689-P2	MIR-2689	Capitella + Clittelata	E. fetida	>Efe-Mir-2689-P2_pre UGGUGCUUGUCCCAGUGGUCCGCGAUCGUUUCAAUACAGCACGAAUCCUGGGAGCAAGUGCCAG	>Efe-Mir-2689-P2_3p AAUCCUGGGAGCAAGUGCCAG	>Efe-Mir-2689-P2_5p* UGGUGCUUGUCCCAGUGGUCCG		2
efe-mir-2690-1	Efe-Mir-2690-P1	MIR-2690	Capitella + Clittelata	E. fetida	>Efe-Mir-2690-P1_pre AACUCUGGACCCACUGUCUCAUACAAUGCAUCUGAUAAUUGUGUGAAAGUGAGGCCAGUGUGGU	>Efe-Mir-2690-P1_3p UGUGAAAGUGAGGCCAGUGUGGU	>Efe-Mir-2690-P1_5p* AACUCUGGACCCACUGUCUCAUACA		1
efe-mir-2690-2	Efe-Mir-2690-P2	MIR-2690	Capitella + Clittelata	E. fetida	>Efe-Mir-2690-P2_pre AACUCUGGACCCGCUCUCAUACAAUGUGCUUUUUAACUGUGUGAAAGUGAGGCCAGUGUGGU	>Efe-Mir-2690-P2_3p UGUGAAAGUGAGGCCAGUGUGGU	>Efe-Mir-2690-P2_5p* AACUCUGGACCCGCUCUCAUAC		1
efe-mir-2690-3	Efe-Mir-2690-P3	MIR-2690	Capitella + Clittelata	E. fetida	>Efe-Mir-2690-P3_pre ACACGGGUUUCACUGGCACCCAGUACGUUGGACAUUUGUGUGAAAGUGAGGCCAGUGUGGU	>Efe-Mir-2690-P3_3p UGUGAAAGUGAGGCCAGUGUGGU	>Efe-Mir-2690-P3_5p* ACACGGGUUUCACUGGCACCCA		1
efe-mir-2690-4	Efe-Mir-2690-P4	MIR-2690	Capitella + Clittelata	E. fetida	>Efe-Mir-2690-P4_pre ACCCUGGACUCUCUGGCACGCAGUGUCAUUUGCUAUGUCUGUGUGAAAGUGAGGCCAGUGUGGU	>Efe-Mir-2690-P4_3p UGUGAAAGUGAGGCCAGUGUGGU	>Efe-Mir-2690-P4_5p* ACCCUGGACUCUCUGGCACGCA		1
efe-mir-2691a	Efe-Mir-2691-P1	MIR-2691	Annelida	E. fetida	>Efe-Mir-2691-P1_pre CGGCGGUGACAUUGUGCAAAGCCUUGUACUCUUGAAAAGCAGGUUUUGCAAUGUUUCACGGUCGGU	>Efe-Mir-2691-P1_3p UUUUGCAAUGUUUCACGGUCGGU	>Efe-Mir-2691-P1_5p* (predicted) CGGCGGUGACAUUGUGCAAAGCC		1
efe-mir-2691b	Efe-Mir-2691-P2	MIR-2691	Annelida	E. fetida	>Efe-Mir-2691-P2_pre UGACGGUGACGGUCUGCAAACCCGUGUAAAGAUCGAAACAGGUUUUGCAAUGCAUCACGGUCAGU	>Efe-Mir-2691-P2_3p UUUUGCAAUGCAUCACGGUCAGU	>Efe-Mir-2691-P2_5p* UGACGGUGACGGUCUGCAAACCC		1
efe-mir-2691c	Efe-Mir-2691-P3	MIR-2691	Annelida	E. fetida	>Efe-Mir-2691-P3_pre GGCAGUGACAUUUCAUGCAAAGACCGUUACUUAAGAAGAGGUUUUGCAAAGUAUCACUGCUU	>Efe-Mir-2691-P3_3p UUUUGCAAAGUAUCACUGCUU	>Efe-Mir-2691-P3_5p* GGCAGUGACAUUUCAUGCAAAGACC		1
efe-mir-2691d	Efe-Mir-2691-P4	MIR-2691	Annelida	E. fetida	>Efe-Mir-2691-P4_pre CGCGAUGAUGCUUUGCCAAAACCGACAAAAAGUUCGUUUUCGUCAAGGACGAGGUUUUGCAAUGUAUCACAGCUGG	>Efe-Mir-2691-P4_3p UUUUGCAAUGUAUCACAGCUGG	>Efe-Mir-2691-P4_5p* CGCGAUGAUGCUUUGCCAAAACC		1
efe-mir-2693a	Efe-Mir-2693-P1	MIR-2693	Capitella + Clittelata	E. fetida	>Efe-Mir-2693-P1_pre AGAAAUUGUACAUUAGACUAGUUAGACAAAUGCUACAUCUAGUCUAGUGAACAGUUCACGG	>Efe-Mir-2693-P1_5p AGAAAUUGUACAUUAGACUAGU	>Efe-Mir-2693-P1_3p* UAGUCUAGUGAACAGUUCACGG		1
efe-mir-2693b	Efe-Mir-2693-P2	MIR-2693	Capitella + Clittelata	E. fetida	>Efe-Mir-2693-P2_pre AGAAAUUGUACACUAGACUAGUUCGCCGUUAACUACCCCUAGUCUAGUCUACAGUUCAUGG	>Efe-Mir-2693-P2_5p AGAAAUUGUACACUAGACUAGU	>Efe-Mir-2693-P2_3p* UAGUCUAGUCUACAGUUCAUGG		1
efe-mir-2705	Efe-Mir-2705	MIR-2705	Capitella + Clittelata	Capitella + Clittelata	>Efe-Mir-2705_pre GGCAGCUUUUGCCUUAGCAAAUGUUGGUUCAACGUUUUCAUAUUCAUCUGCAAGGCAAAGUGCUGUCGC	>Efe-Mir-2705_3p (predicted) UCUGCAAGGCAAAGUGCUGUCGC	>Efe-Mir-2705_5p* (predicted) GGCAGCUUUUGCCUUAGCAAAUG		1*	A star has not yet been recorded from this miRNA, but it is deeply conserved across annelids.
efe-mir-2707	Efe-Mir-2707-v1	MIR-2707	Capitella + Clittelata	Capitella + Clittelata	>Efe-Mir-2707-v1_pre UGUCAAGCAGAUUAAGUAUUGAUGACAAUCAGUUCAAUACUUAUUCCGCUUCUGGCAGA	>Efe-Mir-2707-v1_5p UGUCAAGCAGAUUAAGUAUUGA	>Efe-Mir-2707-v1_3p* AAUACUUAUUCCGCUUCUGGCAGA		1
efe-mir-2707	Efe-Mir-2707-v2	MIR-2707	Capitella + Clittelata	Capitella + Clittelata	>Efe-Mir-2707-v2_pre UGUCAAGCAGAUUAAGUAUUGAUGACAAUCAGUUCAAUACUUAUUCCGCUUCUGGCAGA	>Efe-Mir-2707-v2_3p AUACUUAUUCCGCUUCUGGCAGA	>Efe-Mir-2707-v2_5p* UGUCAAGCAGAUUAAGUAUUG		1
efe-novel-1	Efe-Novel-1	Efe-Novel-1	Lumbricina	Lumbricina	>Efe-Novel-1_pre CAAUUGUGCUAAAGGUGAUUGUUUGUAGAUUCGCAAUUACAAUCCCCCUUACACAAUUUCU	>Efe-Novel-1_5p CAAUUGUGCUAAAGGUGAUUGUU	>Efe-Novel-1_3p* CAAUCCCCCUUACACAAUUUCU		1	There is a second Dicer cut -1 relative to what is annotated here.
efe-novel-2	Efe-Novel-2	Efe-Novel-2	E. fetida	E. fetida	>Efe-Novel-2_pre GGGACUUUGGACUUUGUCAUCAGCGACAAGACUCAGACUGCUGUGACGAGUUCCGACGACCUUG	>Efe-Novel-2_3p UGUGACGAGUUCCGACGACCUUG	>Efe-Novel-2_5p* GGGACUUUGGACUUUGUCAUCAGC		1
efe-novel-3a	Efe-Novel-3-P1	Efe-Novel-3	E. fetida	E. fetida	>Efe-Novel-3-P1_pre AGACUCCAACCCCGGUUACACAUGUGUAAUAAUAUGGGUGUAGCCAGAGCUUGGGCCUGC	>Efe-Novel-3-P1_3p UGUAGCCAGAGCUUGGGCCUGC	>Efe-Novel-3-P1_5p* AGACUCCAACCCCGGUUACACA		1
efe-novel-3b	Efe-Novel-3-P2	Efe-Novel-3	E. fetida	E. fetida	>Efe-Novel-3-P2_pre AGAGACUCUAGCUCUGGUUACACAUGGCCUGGCCCUUCGUGUAAUAAUAUGUGUGUAGCCAGGGCUUGGGCCUG	>Efe-Novel-3-P2_3p UGUAGCCAGGGCUUGGGCCUG	>Efe-Novel-3-P2_5p* AGACUCUAGCUCUGGUUACACA		2
efe-novel-4	Efe-Novel-4	Efe-Novel-4	E. fetida	E. fetida	>Efe-Novel-4_pre CCCCGUCGCCGGAGAAGUGUCUGUAAAUAGUGCUAGAGACUUCUUCGGCGCUGGAGAG	>Efe-Novel-4_5p CCCCGUCGCCGGAGAAGUGUCU	>Efe-Novel-4_3p* AGACUUCUUCGGCGCUGGAGAG		2
efe-novel-5	Efe-Novel-5	Efe-Novel-5	E. fetida	E. fetida	>Efe-Novel-5_pre UAAAAGGUUCAGAUGCUAGGACAAUUAUGUUGGCAAGCGUUCUAUCUUCUGAACCUUUUGGA	>Efe-Novel-5_5p UAAAAGGUUCAGAUGCUAGGAC	>Efe-Novel-5_3p* UCUAUCUUCUGAACCUUUUGGA		1
efe-novel-6	Efe-Novel-6	Efe-Novel-6	E. fetida	E. fetida	>Efe-Novel-6_pre UCUGAGUCUGGCGUCACAUACAUGUAUUAAGGAAUGUAUGUGACACCAGAAUCAGUGG	>Efe-Novel-6_3p UAUGUGACACCAGAAUCAGUGG	>Efe-Novel-6_5p* UCUGAGUCUGGCGUCACAUACA		1
efe-novel-7	Efe-Novel-7	Efe-Novel-7	E. fetida	E. fetida	>Efe-Novel-7_pre UGAGGAGGACACUGUGCCUGAGAUACAGAGGACUAAUCUGGGUAAUGUUGUGCUCCUCCUG	>Efe-Novel-7_5p UGAGGAGGACACUGUGCCUGAGA	>Efe-Novel-7_3p* UGGGUAAUGUUGUGCUCCUCCUG		1
