# Supplementary material for: Large scale changes in the transcriptome of Eisenia fetida during regeneration
Source: PLoS One. 2018 Sep 27;13(9):e0204234. doi: 10.1371/journal.pone.0204234 (PMC6160089; doi:10.1371/journal.pone.0204234)
Supplement: S3 Table — (XLSX) [file pone.0204234.s003.xlsx]

## Sheet: Sheet1
Family	Ancestral	Eisenia	Capitella	Crassostrea	Lottia	Melibe	Daphnia	Saccoglossus
Let-7	1	6	1	1	1	1	1	1
1	1	4	1	1	1	1	1	1
7	1	3	1	1	1	1	2	1
8	1	3	1	1	1	1	1	1
9	1	2	1	3	1	1	1	1
10 (P1:10)	1	2	1	1	1	1	1	1
10 (P2:100)	1	6	1	1	1	1	1	1
10 (P3:125)	1	3	1	1	1	1	1	1
22 (P1)	1	2	1	1	1	1	0	0
22 (P2)	1	0	1	1	1	1	1	0
29 (P1)	1	2	1	1	1	1	1	1
29 (P2)	1	2	1	1	0	1	1	1
31	1	1	1	1	1	1	1	1
33	1	1	1	1	1	1	1	1
34	1	1	1	1	1	1	1	1
71	1	3	1	1	1	1	1	1
76	1	1	1	1	1	1	1	0
92	2	2	3	4	1	3	2	3
96 (P1:96)	1	1	1	2	2	2	0	1
96 (P2:182)	1	2	1	1	1	1	1	1
96 (P3:183)	1	1	0	1	1	1	1	1
124	1	5	1	1	1	1	1	1
133	1	1	1	1	1	1	1	1
137	1	7	1	1	1	1	1	1
153	1	2	1	1	1	1	1	1
184	1	4	2	1	1	1	1	1
190	1	4	1	1	1	1	1	1
193 (P1:193)	1	2	1	1	1	1	1	2
193 (P2:365)	1	4	1	1	1	1	0	1
210	1	1	2	1	1	1	1	1
216 (P1)	1	1	2	1	1	1	1	0
216 (P2)	1	2	1	1	1	1	1	0
219	1	3	1	1	0	1	1	1
242	1	0	1	1	2	1	0	1
252 (P1:a)	1	0	1	1	1	1	1	1
252 (P2:b)	1	0	1	1	1	1	1	1
278	1	2	1	1	1	1	1	1
281	1	3	1	1	1	1	1	1
315	1	1	1	1	1	1	1	1
375	1	1	1	2	1	1	1	1
2001	1	0	1	1	1	1	0	1
Bantam	1	3	1	1	0	1	1
2		7	8	8	2	11	6
10 (P4:993)	1	3	1	0	0	0	1
10 (P5:10b)	1	2	1	1	1	1
10 (P6:1991)	1	1	1	1	1	1
10 (P7:10c)	1	1	1
12	1	2	1	1	1	1	1
36	1	2	1	1	0	1	1
67	1	3	1	3	1	1	1
87	1	7	2	2	1	1	2
277	1	1	2	1	1	1	1
279	1	7	3	1	1	1	6
317	1	3	1	2	1	1	1
750	1	3	1	1	1	1	1
1175	1	2	1	1	1	1	1
1993	1	2	2	1	1	1	1
1986	1	0	1	1	1	1
1989	1	0	1	1	1	2
1990	1	3	2	1	1	1
1992	1	2	1	1	1	1
1994	1	1	1	1	2	2
1987	1	1	1
1995	1	2	1
1996	1	3	1
1997	1	5	1
1998	1	2	1
2000	1	2	1
2685 (P1)	1	1	1
2685 (P2)	1	2	1
2686	1	3	3
2687	1	1	1
2689	1	2	1
2690	1	4	1
2691	1	4	1
2693	1	2	1
2705	1	1	1
2707	1	1	1
1984	1			1	1	1
1985	1			1	1	1
2722	1			1	1	1
1988	1				1	2
Number of genes	82	182	97	81	64	80	62	39
Mean	1.01235	2.33333	1.24359	1.26562	0.984615	1.23077	1.14815	0.95122
Median	1	2	1	1	1	1	1	1
Variance	0.0123457	2.95238	0.835997	1.05531	0.140385	1.64904	1.07198	0.247561
